# Supplementary material for: Quantum chemistry reveals thermodynamic principles of redox biochemistry
Source: PLoS Comput Biol. 2018 Oct 24;14(10):e1006471. doi: 10.1371/journal.pcbi.1006471 (PMC6218094; doi:10.1371/journal.pcbi.1006471)
Supplement: S2 Dataset — (XLSX) [file pcbi.1006471.s014.xlsx]

## Sheet: Dataset_S2
Oxidized compound	Reduced compound	Pathway	Type	Type (written in the reduction direction)	Physiological direction
gluconate (6-phosphate)	glucose (6-phosphate)	glycolysis, oxidative pentose phosphate	1.1	reduction of unactivated carboxyl to carbonyl	oxidation	Type	Name	TOTAL
glycerate 1,3-bisphosphate	glyceraldehyde 3-phosphate	glycolysis	1.2	reduction of activated carboxyl to carbonyl	reduction/oxidation	1.1	Unactivated carboxyl reduction to carbonyl (oxidation direction)	5
glycerate (3-phosphate)	glyceraldehyde (3-phosphate)	glycolysis	1.1	reduction of unactivated carboxyl to carbonyl	oxidation	1.2	Activated carboxyl reduction to carbonyl (both directions)	9
pyruvate	lactate	glycolysis	2	reduction of carbonyl to hydroxycarbon	reduction/oxidation	2	Carbonyl reduction to hydroxycarbon (both directions)	20
acetyl-CoA, CO2	pyruvate	glycolysis	1.2	reduction of activated carboxyl to carbonyl	reduction/oxidation	3	Carbonyl reduction to amine (both directions)	18
acetyl-CoA	acetaldehyde	glycolysis	1.2	reduction of activated carboxyl to carbonyl	reduction/oxidation	4	Hydroxycarbon reduction to hydrocarbon (reduction direction)	4
acetate	acetaldehyde	glycolysis	1.1	reduction of unactivated carboxyl to carbonyl	oxidation	4	Hydroxycarbon reduction to hydrocarbon (oxidation direction)	4
acetaldehyde	ethanol	glycolysis	2	reduction of carbonyl to hydroxycarbon	reduction/oxidation			60
glyceraldehyde (3-phosphate)	glycerol (1-phosphate)	glycolysis	2	reduction of carbonyl to hydroxycarbon	reduction/oxidation
dihydroxyacetone (phosphate)	glycerol (1-phosphate)	glycolysis	2	reduction of carbonyl to hydroxycarbon	reduction/oxidation
gluconate (6-phosphate)	ribulose (5-phosphate), CO2	oxidative pentose phosphate	2	reduction of carbonyl to hydroxycarbon	oxidation
2-ketoglutarate, CO2	isocitrate	TCA cycle	2	reduction of carbonyl to hydroxycarbon	reduction/oxidation
succinyl-CoA, CO2	2-ketoglutarate	TCA cycle	1.2	reduction of activated carboxyl to carbonyl	reduction/oxidation
succinyl-CoA	succinate semialdehyde	TCA cycle	1.2	reduction of activated carboxyl to carbonyl	reduction/oxidation
succinate	succinate semialdehyde	TCA cycle	1.1	reduction of unactivated carboxyl to carbonyl	oxidation
fumarate (/malate)	succinate	TCA cycle	4	reduction of hydroxycarbon to hydrocarbon	reduction/oxidation
oxaloacetate	malate	TCA cycle	2	reduction of carbonyl to hydroxycarbon	reduction/oxidation
pyruvate, CO2	malate	TCA cycle	2	reduction of carbonyl to hydroxycarbon	reduction/oxidation
glyoxylate	glycine	amino acids biosynthesis	3	reduction of carbonyl to amine	reduction/oxidation
glyoxylate	glycolate	amino acids biosynthesis	2	reduction of carbonyl to hydroxycarbon	reduction/oxidation
tartronate semialdehyde	glycerate	amino acids biosynthesis	2	reduction of carbonyl to hydroxycarbon	reduction/oxidation
hydroxypyruvate (phosphate)	glycerate (phosphate)	amino acids biosynthesis	2	reduction of carbonyl to hydroxycarbon	reduction/oxidation
hydroxypyruvate (phosphate)	serine (phosphate)	amino acids biosynthesis	3	reduction of carbonyl to amine	reduction/oxidation
pyruvate	alanine	amino acids biosynthesis	3	reduction of carbonyl to amine	reduction/oxidation
2-acetolactate	2,3-dihydroxy-isovalerate	amino acids biosynthesis	2	reduction of carbonyl to hydroxycarbon	reduction
3-methyl-2-oxobutanoate	valine	amino acids biosynthesis	3	reduction of carbonyl to amine	reduction/oxidation
3-isopropylmalate	2-isopropyl-3-oxosuccinate	amino acids biosynthesis	2	reduction of carbonyl to hydroxycarbon	reduction
4-methyl-2-oxopentanoate	leucine	amino acids biosynthesis	3	reduction of carbonyl to amine	reduction/oxidation
oxaloacetate	aspartate	amino acids biosynthesis	3	reduction of carbonyl to amine	reduction/oxidation
aspartyl phosphate	aspartate semialdehyde	amino acids biosynthesis	1.2	reduction of activated carboxyl to carbonyl	reduction
aspartate semialdehyde	homoserine	amino acids biosynthesis	2	reduction of carbonyl to hydroxycarbon	reduction
2-aceto-2-hydroxybutanoate	2,3-dihydroxy-3-methylvalerate	amino acids biosynthesis	2	reduction of carbonyl to hydroxycarbon	reduction
3-methyl-2-oxopentanoate	isoleucine	amino acids biosynthesis	3	reduction of carbonyl to amine	reduction/oxidation
2-oxobutanoate, CO2	3-methylmalate	amino acids biosynthesis	2	reduction of carbonyl to hydroxycarbon	oxidation
propanoyl-CoA, CO2	2-oxobutanoate	amino acids biosynthesis	1.2	reduction of activated carboxyl to carbonyl	reduction/oxidation
2-ketoglutarate	glutamate	amino acids biosynthesis	3	reduction of carbonyl to amine	reduction/oxidation
glutamyl phosphate (N-acetyl)	glutamate 5-semialdehyde (N-acetyl)	amino acids biosynthesis	1.2	reduction of activated carboxyl to carbonyl	reduction
glutamate 5-semialdehyde (N-acetyl)	ornithine (N-acetyl)	amino acids biosynthesis	3	reduction of carbonyl to amine	reduction/oxidation
pyrroline 5-carboxylate	proline	amino acids biosynthesis	4	reduction of hydroxycarbon to hydrocarbon *	reduction
pyrroline 2-carboxylate	proline	amino acids biosynthesis	4	reduction of hydroxycarbon to hydrocarbon *	reduction
2-keto-ornithine	ornithine	amino acids biosynthesis	3	reduction of carbonyl to amine	reduction/oxidation
4-hydroxy-2,3,4,5-tetrahydrodipicolinate	2,3,4,5-tetrahydrodipicolinate	amino acids biosynthesis	4	reduction of hydroxycarbon to hydrocarbon	reduction
2-amino-6-oxopimelate (N-succinyl, N-acetyl)	2,6-diaminopimelate (N-succinyl, N-acetyl)	amino acids biosynthesis	3	reduction of carbonyl to amine	reduction
2-oxoadipate, CO2	homoisocitrate	amino acids biosynthesis	2	reduction of carbonyl to hydroxycarbon	oxidation
2-oxoadipate	2-aminoadipate	amino acids biosynthesis	3	reduction of carbonyl to amine	reduction
2-aminoadipate (activated)	2-amino-6-oxohexanoate	amino acids biosynthesis	1.2	reduction of activated carboxyl to carbonyl	reduction
2-amino-6-oxohexanoate	lysine	amino acids biosynthesis	3	reduction of carbonyl to amine	reduction
3-dehydroshikimate	shikimate	amino acids biosynthesis	2	reduction of carbonyl to hydroxycarbon	reduction
chorismate	anthranilate	amino acids biosynthesis	3	reduction of carbonyl to amine *	reduction
4-hydroxyphenylpyruvate, CO2	prephenate	amino acids biosynthesis	4	reduction of hydroxycarbon to hydrocarbon †	oxidation
4-hydroxyphenylpyruvate	tyrosine	amino acids biosynthesis	3	reduction of carbonyl to amine	reduction/oxidation
2-oxo-3-phenylpropanoate	phenylalanine	amino acids biosynthesis	3	reduction of carbonyl to amine	reduction/oxidation
prephenate	arogenate	amino acids biosynthesis	3	reduction of carbonyl to amine	reduction
tyrosine, CO2	arogenate	amino acids biosynthesis	4	reduction of hydroxycarbon to hydrocarbon †	oxidation
imidazole acetol-phosphate	histidinol phosphate	amino acids biosynthesis	3	reduction of carbonyl to amine	reduction
histidinal	histidinol	amino acids biosynthesis	2	reduction of carbonyl to hydroxycarbon	oxidation
histidine	histidinal	amino acids biosynthesis	1.1	reduction of unactivated carboxyl to carbonyl	oxidation
orotate	dihydroorotate	nucleobases biosynthesis	4	reduction of hydroxycarbon to hydrocarbon	oxidation
3-oxoacid-[acp]	3-hydroxy-[acp]	fatty acid biosynthesis	2	reduction of carbonyl to hydroxycarbon	reduction
3-hydroxy-[acp] (/2-enoyl-[acp])	2,3,4-saturated fatty acyl-[acp]	fatty acid biosynthesis	4	reduction of hydroxycarbon to hydrocarbon	reduction
† While formally being oxidation of hydrocarbon to hydroxycarbon, the oxidations of prephenate to 4-hydroxyphenylpyruvate and of arogenate to tyrosine present a special case since they create a highly stable aromatic ring and hence have enough energy to donate their electrons directly to NAD(P)
