# Supplementary material for: Quantum chemistry reveals thermodynamic principles of redox biochemistry
Source: PLoS Comput Biol. 2018 Oct 24;14(10):e1006471. doi: 10.1371/journal.pcbi.1006471 (PMC6218094; doi:10.1371/journal.pcbi.1006471)
Supplement: S4 Dataset — (XLSX) [file pcbi.1006471.s016.xlsx]

## Sheet: Dataset_S4
KEGG_ID	half_reaction_names	Em_quantum_pH7_I25 (mV)	aldehyde	ketone	NN_COO_CO	NN_HO_NH2	NN_C	NN_DB_Aro	lactone	Closed_Open_Sug	Open_Open_Sug	KEGG	non_KEGG	NAD	other_cofactor
C00309 = C00474	D-Ribulose = Ribitol	-229.073	FALSE	FALSE	FALSE	FALSE	FALSE	FALSE	FALSE	TRUE	FALSE	TRUE	FALSE	FALSE	TRUE
C11437 = C11434	1-Deoxy-D-xylulose 5-phosphate = 2-C-Methyl-D-erythritol 4-phosphate	-229.249	FALSE	TRUE	FALSE	TRUE	FALSE	FALSE	FALSE	FALSE	FALSE	TRUE	FALSE	TRUE	FALSE		Column	Description
C00310 = C00379	D-Xylulose = Xylitol	-238.64	FALSE	FALSE	FALSE	FALSE	FALSE	FALSE	FALSE	TRUE	FALSE	TRUE	FALSE	TRUE	FALSE		KEGG_ID	half reaction with compound KEGG IDs (oxidized = reduced)
C00259 = C00532	L-Arabinose = L-Arabitol	-266.907	FALSE	FALSE	FALSE	FALSE	FALSE	FALSE	FALSE	TRUE	FALSE	TRUE	FALSE	TRUE	FALSE		half_reaction_names	half reaction with compound names (oxidized = reduced)
C00312 = C00379	L-Xylulose = Xylitol	-241.833	FALSE	FALSE	FALSE	FALSE	FALSE	FALSE	FALSE	TRUE	FALSE	TRUE	FALSE	TRUE	FALSE		Em_quantum_pH7_I25 (mV)	Calibrated quantum chemistry predicted Em'(pH=7, I = 0.25)
C11497 = C11498	2-Oxopropyl-CoM = (S)-2-Hydroxypropyl-CoM	-237.098	FALSE	TRUE	FALSE	FALSE	TRUE	FALSE	FALSE	FALSE	FALSE	TRUE	FALSE	TRUE	FALSE		aldehyde	Is reduced carbonyl an aldehyde?
C05406 = C03826	5-Hydroxy-2,4-dioxopentanoate = 2-Dehydro-3-deoxy-D-xylonate	-237.2	FALSE	TRUE	FALSE	TRUE	FALSE	FALSE	FALSE	FALSE	FALSE	TRUE	FALSE	TRUE	FALSE		ketone	Is reduced carbonyl a ketone?
C06814 = C02895	D-Xylose-5-phosphate = Xylitol 5-phosphate	-176.557	TRUE	FALSE	FALSE	TRUE	FALSE	FALSE	FALSE	FALSE	TRUE	FALSE	TRUE	FALSE	FALSE		NN_COO_CO	Is nearest neighbor to reduced carbonyl a carboxylic acid or a ketone?
C00026 = C03196	2-Oxoglutarate = (S)-2-Hydroxyglutarate	-192.112	FALSE	TRUE	TRUE	FALSE	FALSE	FALSE	FALSE	FALSE	TRUE	FALSE	TRUE	FALSE	FALSE		NN_HO_NH2	Is nearest neighbor to reduced carbonyl an alcohol or an amine?
C11497 = C11496	2-Oxopropyl-CoM = (R)-2-Hydroxypropyl-CoM	-253.58	FALSE	TRUE	FALSE	FALSE	TRUE	FALSE	FALSE	FALSE	FALSE	TRUE	FALSE	TRUE	FALSE		NN_C	Is nearest neighbor to reduced carbonyl a hydrocarbon?
C00652 = C00216	D-Arabinono-1,4-lactone = D-Arabinose	-330.545	FALSE	FALSE	FALSE	FALSE	FALSE	FALSE	TRUE	FALSE	FALSE	TRUE	FALSE	TRUE	FALSE		NN_DB_Aro	Is nearest neighbor to reduced carbonyl a double-bond or an aromatic ring?
C00026 = C01087	2-Oxoglutarate = (R)-2-Hydroxyglutarate	-198.784	FALSE	TRUE	TRUE	FALSE	FALSE	FALSE	FALSE	FALSE	FALSE	TRUE	FALSE	FALSE	FALSE		lactone	Is substrate a lactone?
C04181 = C04272	3-Hydroxy-3-methyl-2-oxobutanoic acid = (R)-2,3-Dihydroxy-3-methylbutanoate	-192.194	FALSE	TRUE	TRUE	FALSE	FALSE	FALSE	FALSE	FALSE	FALSE	TRUE	FALSE	TRUE	FALSE		Closed_Open_Sug	Is substrate a closed-ring sugar that is reduced to an open-chain sugar?
C02132 = C03589	Acetylpyruvate = 4-Hydroxy-2-oxopentanoate	-251.361	FALSE	TRUE	FALSE	FALSE	TRUE	FALSE	FALSE	FALSE	FALSE	FALSE	TRUE	FALSE	FALSE		Open_Open_Sug	Is substrate an open-chain sugar that is reduced to another open-chain sugar?
C01877 = C01015	4-Oxoproline = cis-4-Hydroxy-L-proline	-130.19	FALSE	TRUE	FALSE	FALSE	TRUE	FALSE	FALSE	FALSE	FALSE	FALSE	TRUE	FALSE	FALSE		KEGG	Is reaction in the KEGG database?
C02266 = C00181	D-Xylonolactone = D-Xylose	-298.812	FALSE	FALSE	FALSE	FALSE	FALSE	FALSE	TRUE	FALSE	FALSE	TRUE	FALSE	TRUE	FALSE		non_KEGG	Is reaction not in the KEGG database?
C02780 = C15673	2,5-Didehydro-D-gluconate = 2-Dehydro-L-idonate	-224.18	FALSE	TRUE	FALSE	TRUE	FALSE	FALSE	FALSE	FALSE	TRUE	TRUE	FALSE	TRUE	FALSE		NAD	Does reaction appear with NAD(P) as a cofactor in KEGG database?
C17577 = C00137	myo-Inosose-5 = myo-Inositol	-158.697	FALSE	TRUE	FALSE	TRUE	FALSE	FALSE	FALSE	FALSE	FALSE	FALSE	TRUE	FALSE	FALSE		other_cofactor	Does reaction appear with a non-NAD(P) cofactor *only* in KEGG database?
C03277 = C03817	Imidazol-5-yl-pyruvate = (S)-3-(Imidazol-5-yl)lactate	-172.951	FALSE	TRUE	TRUE	FALSE	FALSE	FALSE	FALSE	FALSE	FALSE	TRUE	FALSE	TRUE	FALSE
C02780 = C06473	2,5-Didehydro-D-gluconate = 2-Keto-D-gluconic acid	-210.108	FALSE	TRUE	FALSE	TRUE	FALSE	FALSE	FALSE	FALSE	TRUE	TRUE	FALSE	TRUE	FALSE
C01582 = C01697	Galactose = Galactitol	-205.695	TRUE	FALSE	FALSE	TRUE	FALSE	FALSE	FALSE	FALSE	TRUE	FALSE	TRUE	FALSE	FALSE
C00618 = C00800	3-Dehydro-L-gulonate = L-Gulonate	-229.207	FALSE	TRUE	FALSE	TRUE	FALSE	FALSE	FALSE	FALSE	TRUE	TRUE	FALSE	TRUE	FALSE
C06105 = C01147	Cyclohexane-1,2-dione = 2-Hydroxycyclohexan-1-one	-174.42	FALSE	TRUE	TRUE	FALSE	FALSE	FALSE	FALSE	FALSE	FALSE	TRUE	FALSE	TRUE	FALSE
C00273 = C10906	5-Dehydro-D-fructose = D-Fructose	-232.836	FALSE	TRUE	TRUE	FALSE	FALSE	FALSE	FALSE	FALSE	FALSE	TRUE	FALSE	TRUE	FALSE
C01929 = C00860	L-Histidinal = L-Histidinol	-70.6916	TRUE	FALSE	FALSE	TRUE	FALSE	FALSE	FALSE	FALSE	FALSE	TRUE	FALSE	TRUE	FALSE
C06473 = C00257	2-Keto-D-gluconic acid = D-Gluconic acid	-162.414	FALSE	TRUE	TRUE	FALSE	FALSE	FALSE	FALSE	FALSE	TRUE	TRUE	FALSE	FALSE	TRUE
C03342 = C00880	2-Dehydro-D-galactonate = D-Galactonate	-191.748	FALSE	TRUE	TRUE	FALSE	FALSE	FALSE	FALSE	FALSE	TRUE	FALSE	TRUE	FALSE	FALSE
C00966 = C00522	2-Dehydropantoate = (R)-Pantoate	-184.927	FALSE	TRUE	TRUE	FALSE	FALSE	FALSE	FALSE	FALSE	TRUE	TRUE	FALSE	TRUE	FALSE
C15673 = C00770	2-Dehydro-L-idonate = L-Idonate	-172.269	FALSE	TRUE	TRUE	FALSE	FALSE	FALSE	FALSE	FALSE	TRUE	TRUE	FALSE	TRUE	FALSE
C01236 = C01172	D-Glucono-1,5-lactone 6-phosphate = beta-D-Glucose 6-phosphate	-313.673	FALSE	FALSE	FALSE	FALSE	FALSE	FALSE	TRUE	FALSE	FALSE	TRUE	FALSE	TRUE	FALSE
C00198 = C00221	D-Glucono-1,5-lactone = beta-D-Glucose	-324.483	FALSE	FALSE	FALSE	FALSE	FALSE	FALSE	TRUE	FALSE	FALSE	TRUE	FALSE	FALSE	TRUE
C04053 = C03926	5-Dehydro-4-deoxy-D-glucuronate = 3-Dehydro-2-deoxy-D-gluconate	-167.461	TRUE	FALSE	FALSE	TRUE	FALSE	FALSE	FALSE	FALSE	FALSE	FALSE	TRUE	FALSE	FALSE
C01125 = C01012	Dihydro-4,4-dimethyl-2,3-furandione = (R)-Pantolactone	-194.117	FALSE	FALSE	FALSE	FALSE	FALSE	FALSE	TRUE	FALSE	FALSE	TRUE	FALSE	TRUE	FALSE
C04575 = C00618	(4R,5S)-4,5,6-Trihydroxy-2,3-dioxohexanoate = 3-Dehydro-L-gulonate	-140.082	FALSE	TRUE	TRUE	FALSE	FALSE	FALSE	FALSE	FALSE	TRUE	TRUE	FALSE	TRUE	FALSE
C02670 = C03107	D-Glucuronolactone = D-Glucono-1,4-lactone	-203.212	TRUE	FALSE	FALSE	TRUE	FALSE	FALSE	FALSE	FALSE	FALSE	FALSE	TRUE	FALSE	FALSE
C06019 = C00644	D-arabino-Hex-3-ulose 6-phosphate = D-Mannitol 1-phosphate	-188.724	FALSE	TRUE	FALSE	TRUE	FALSE	FALSE	FALSE	FALSE	TRUE	FALSE	TRUE	FALSE	FALSE
C06102 = C06103	Adipate semialdehyde = 6-Hydroxyhexanoic acid	-232.486	TRUE	FALSE	FALSE	FALSE	TRUE	FALSE	FALSE	FALSE	FALSE	TRUE	FALSE	TRUE	FALSE
C01053 = C00522	(R)-4-Dehydropantoate = (R)-Pantoate	-210.969	TRUE	FALSE	FALSE	FALSE	TRUE	FALSE	FALSE	FALSE	FALSE	TRUE	FALSE	TRUE	FALSE
C05394 = C00962	3-Keto-beta-D-galactose = beta-D-Galactose	-210.932	FALSE	TRUE	FALSE	TRUE	FALSE	FALSE	FALSE	FALSE	FALSE	FALSE	TRUE	FALSE	FALSE
C00691 = C06153	2,4,6/3,5-Pentahydroxycyclohexanone = scyllo-Inositol	-225.39	FALSE	TRUE	FALSE	TRUE	FALSE	FALSE	FALSE	FALSE	FALSE	TRUE	FALSE	TRUE	FALSE
C02991 = C02431	L-Rhamnono-1,4-lactone = L-Rhamnofuranose	-360.249	FALSE	FALSE	FALSE	FALSE	FALSE	FALSE	TRUE	FALSE	FALSE	TRUE	FALSE	TRUE	FALSE
C03251 = C02810	Aldohexose 6-phosphate = Alditol 6-phosphate	-163.3	TRUE	FALSE	FALSE	TRUE	FALSE	FALSE	FALSE	FALSE	TRUE	FALSE	TRUE	FALSE	FALSE
C16310 = C08492	3-Hexenal = 3-Hexenol	-223.127	TRUE	FALSE	FALSE	FALSE	TRUE	FALSE	FALSE	FALSE	FALSE	FALSE	TRUE	FALSE	FALSE
C17576 = C01214	3-Keto-scyllo-inosamine = 1-Amino-1-deoxy-scyllo-inositol	-207.393	FALSE	TRUE	FALSE	TRUE	FALSE	FALSE	FALSE	FALSE	FALSE	FALSE	TRUE	FALSE	FALSE
C01218 = C00345	6-Phospho-2-dehydro-D-gluconate = 6-Phospho-D-gluconate	-179.885	FALSE	TRUE	TRUE	FALSE	FALSE	FALSE	FALSE	FALSE	TRUE	TRUE	FALSE	TRUE	FALSE
C16159 = C16390	2-Formylglutarate = (S)-2-(Hydroxymethyl)glutarate	-203.644	TRUE	FALSE	FALSE	FALSE	TRUE	FALSE	FALSE	FALSE	FALSE	TRUE	FALSE	TRUE	FALSE
C02780 = C01062	2,5-Didehydro-D-gluconate = 5-Dehydro-D-gluconate	-151.162	FALSE	TRUE	TRUE	FALSE	FALSE	FALSE	FALSE	FALSE	TRUE	TRUE	FALSE	TRUE	FALSE
C06892 = C02782	2-Deoxy-5-keto-D-gluconic acid = 2-Deoxy-D-gluconate	-224.23	FALSE	TRUE	FALSE	TRUE	FALSE	FALSE	FALSE	FALSE	TRUE	FALSE	TRUE	FALSE	FALSE
C02888 = C01096	Sorbose 1-phosphate = Sorbitol 6-phosphate	-200.876	FALSE	TRUE	FALSE	TRUE	FALSE	FALSE	FALSE	FALSE	TRUE	TRUE	FALSE	TRUE	FALSE
C18028 = C01019	L-Fucono-1,5-lactone = 6-Deoxy-L-galactose	-266.236	FALSE	FALSE	FALSE	FALSE	FALSE	FALSE	TRUE	FALSE	FALSE	TRUE	FALSE	TRUE	FALSE
C02779 = C00221	2-Dehydro-D-glucose = beta-D-Glucose	-217.455	FALSE	TRUE	FALSE	TRUE	FALSE	FALSE	FALSE	FALSE	FALSE	FALSE	TRUE	FALSE	FALSE
C00191 = C00800	D-Glucuronate = L-Gulonate	-266.653	FALSE	FALSE	FALSE	FALSE	FALSE	FALSE	FALSE	TRUE	FALSE	TRUE	FALSE	TRUE	FALSE
C00267 = C00794	alpha-D-Glucose = D-Sorbitol	-238.343	FALSE	FALSE	FALSE	FALSE	FALSE	FALSE	FALSE	TRUE	FALSE	TRUE	FALSE	TRUE	FALSE
C00159 = C00392	D-Mannose = Mannitol	-241.902	FALSE	FALSE	FALSE	FALSE	FALSE	FALSE	FALSE	TRUE	FALSE	TRUE	FALSE	FALSE	TRUE
C00085 = C00644	D-Fructose 6-phosphate = D-Mannitol 1-phosphate	-269.963	FALSE	FALSE	FALSE	FALSE	FALSE	FALSE	FALSE	TRUE	FALSE	TRUE	FALSE	TRUE	FALSE
C03500 = C03499	Ethyl 3-oxobutanoate = Ethyl (R)-3-hydroxybutanoate	-233.721	FALSE	TRUE	FALSE	FALSE	TRUE	FALSE	FALSE	FALSE	FALSE	FALSE	TRUE	FALSE	FALSE
C01452 = C01489	Sorbose = D-Iditol	-234.643	FALSE	TRUE	FALSE	TRUE	FALSE	FALSE	FALSE	FALSE	FALSE	FALSE	TRUE	FALSE	FALSE
C02669 = C00124	D-Galactono-1,5-lactone = D-Galactose	-356.217	FALSE	FALSE	FALSE	FALSE	FALSE	FALSE	TRUE	FALSE	FALSE	TRUE	FALSE	TRUE	FALSE
C00273 = C00095	5-Dehydro-D-fructose = D-Fructose	-210.338	FALSE	TRUE	FALSE	TRUE	FALSE	FALSE	FALSE	FALSE	FALSE	TRUE	FALSE	TRUE	FALSE
C03383 = C00124	D-Galactono-1,4-lactone = D-Galactose	-369.074	FALSE	FALSE	FALSE	FALSE	FALSE	FALSE	TRUE	FALSE	FALSE	TRUE	FALSE	TRUE	FALSE
C01719 = C01722	L-Fructose = L-Glucitol	-240.42	FALSE	FALSE	FALSE	FALSE	FALSE	FALSE	FALSE	TRUE	FALSE	TRUE	FALSE	TRUE	FALSE
C00795 = C01697	D-Tagatose = Galactitol	-265.518	FALSE	FALSE	FALSE	FALSE	FALSE	FALSE	FALSE	TRUE	FALSE	TRUE	FALSE	TRUE	FALSE
C00085 = C01096	D-Fructose 6-phosphate = Sorbitol 6-phosphate	-278.555	FALSE	FALSE	FALSE	FALSE	FALSE	FALSE	FALSE	TRUE	FALSE	TRUE	FALSE	TRUE	FALSE
C00558 = C00817	D-Tagaturonate = D-Altronate	-265.599	FALSE	FALSE	FALSE	FALSE	FALSE	FALSE	FALSE	TRUE	FALSE	TRUE	FALSE	TRUE	FALSE
C03107 = C00031	D-Glucono-1,4-lactone = D-Glucose	-352.385	FALSE	FALSE	FALSE	FALSE	FALSE	FALSE	TRUE	FALSE	FALSE	TRUE	FALSE	TRUE	FALSE
C00275 = C00644	D-Mannose 6-phosphate = D-Mannitol 1-phosphate	-237.648	FALSE	FALSE	FALSE	FALSE	FALSE	FALSE	FALSE	TRUE	FALSE	TRUE	FALSE	TRUE	FALSE
C00273 = C00247	5-Dehydro-D-fructose = L-Sorbose	-177.41	FALSE	TRUE	FALSE	TRUE	FALSE	FALSE	FALSE	FALSE	FALSE	TRUE	FALSE	FALSE	TRUE
C06312 = C06311	L-Tagatose 6-phosphate = Galactitol 1-phosphate	-273.996	FALSE	FALSE	FALSE	FALSE	FALSE	FALSE	FALSE	TRUE	FALSE	TRUE	FALSE	TRUE	FALSE
C01452 = C01722	Sorbose = L-Glucitol	-223.202	FALSE	TRUE	FALSE	TRUE	FALSE	FALSE	FALSE	FALSE	TRUE	FALSE	TRUE	FALSE	FALSE
C01097 = C06311	D-Tagatose 6-phosphate = Galactitol 1-phosphate	-300.444	FALSE	FALSE	FALSE	FALSE	FALSE	FALSE	FALSE	TRUE	FALSE	TRUE	FALSE	TRUE	FALSE
C00414 = C00854	Cyclohexanone = Cyclohexanol	-262.371	FALSE	TRUE	FALSE	FALSE	TRUE	FALSE	FALSE	FALSE	FALSE	TRUE	FALSE	TRUE	FALSE
C03926 = C02782	3-Dehydro-2-deoxy-D-gluconate = 2-Deoxy-D-gluconate	-209.447	FALSE	TRUE	FALSE	TRUE	FALSE	FALSE	FALSE	FALSE	TRUE	TRUE	FALSE	TRUE	FALSE
C14463 = C06007	(R)-3-Hydroxy-3-methyl-2-oxopentanoate = (R)-2,3-Dihydroxy-3-methylpentanoate	-201.486	FALSE	TRUE	TRUE	FALSE	FALSE	FALSE	FALSE	FALSE	FALSE	TRUE	FALSE	TRUE	FALSE
C00095 = C00794	D-Fructose = D-Sorbitol	-236.475	FALSE	FALSE	FALSE	FALSE	FALSE	FALSE	FALSE	TRUE	FALSE	TRUE	FALSE	FALSE	FALSE
C05345 = C01096	beta-D-Fructose 6-phosphate = Sorbitol 6-phosphate	-267.267	FALSE	FALSE	FALSE	FALSE	FALSE	FALSE	FALSE	TRUE	FALSE	TRUE	FALSE	TRUE	FALSE
C05345 = C00644	beta-D-Fructose 6-phosphate = D-Mannitol 1-phosphate	-256.595	FALSE	FALSE	FALSE	FALSE	FALSE	FALSE	FALSE	TRUE	FALSE	TRUE	FALSE	TRUE	FALSE
C00092 = C01096	D-Glucose 6-phosphate = Sorbitol 6-phosphate	-251.724	FALSE	FALSE	FALSE	FALSE	FALSE	FALSE	FALSE	TRUE	FALSE	TRUE	FALSE	TRUE	FALSE
C00247 = C00794	L-Sorbose = D-Sorbitol	-270.534	FALSE	FALSE	FALSE	FALSE	FALSE	FALSE	FALSE	TRUE	FALSE	TRUE	FALSE	FALSE	TRUE
C00905 = C00514	D-Fructuronate = D-Mannonate	-236.77	FALSE	FALSE	FALSE	FALSE	FALSE	FALSE	FALSE	TRUE	FALSE	TRUE	FALSE	TRUE	FALSE
C00124 = C01697	D-Galactose = Galactitol	-235.279	FALSE	FALSE	FALSE	FALSE	FALSE	FALSE	FALSE	TRUE	FALSE	TRUE	FALSE	TRUE	FALSE
C00333 = C15930	D-Galacturonate = L-Galactonate	-250.567	FALSE	FALSE	FALSE	FALSE	FALSE	FALSE	FALSE	TRUE	FALSE	TRUE	FALSE	TRUE	FALSE
C00247 = C01507	L-Sorbose = L-Iditol	-279.592	FALSE	FALSE	FALSE	FALSE	FALSE	FALSE	FALSE	TRUE	FALSE	TRUE	FALSE	TRUE	FALSE
C00095 = C00392	D-Fructose = Mannitol	-233.814	FALSE	FALSE	FALSE	FALSE	FALSE	FALSE	FALSE	TRUE	FALSE	TRUE	FALSE	FALSE	TRUE
C01115 = C01825	L-Galactono-1,4-lactone = L-Galactose	-322.4	FALSE	FALSE	FALSE	FALSE	FALSE	FALSE	TRUE	FALSE	FALSE	TRUE	FALSE	TRUE	FALSE
C00764 = C01489	D-Sorbose = D-Iditol	-257.908	FALSE	FALSE	FALSE	FALSE	FALSE	FALSE	FALSE	TRUE	FALSE	TRUE	FALSE	TRUE	FALSE
C02024 = C00514	D-Mannuronate = D-Mannonate	-249.777	FALSE	FALSE	FALSE	FALSE	FALSE	FALSE	FALSE	TRUE	FALSE	TRUE	FALSE	TRUE	FALSE
C02636 = C00318	3-Dehydrocarnitine = L-Carnitine	-217.563	FALSE	TRUE	FALSE	FALSE	TRUE	FALSE	FALSE	FALSE	FALSE	FALSE	TRUE	FALSE	FALSE
C18316 = C18317	2-Hydroxy-5-methylquinone = 2,4,5-Trihydroxytoluene	-157.985	FALSE	TRUE	FALSE	TRUE	FALSE	FALSE	FALSE	FALSE	FALSE	TRUE	FALSE	TRUE	FALSE
C06679 = C06678	4-Sulfobenzaldehyde = 4-Sulfobenzyl alcohol	-254.177	TRUE	FALSE	FALSE	FALSE	FALSE	TRUE	FALSE	FALSE	FALSE	TRUE	FALSE	TRUE	FALSE
C06202 = C02323	Salicylaldehyde = Salicyl alcohol	-277.992	TRUE	FALSE	FALSE	FALSE	FALSE	TRUE	FALSE	FALSE	FALSE	FALSE	TRUE	FALSE	FALSE
C02652 = C00493	5-Dehydroshikimate = Shikimate	-216.126	FALSE	TRUE	FALSE	TRUE	FALSE	FALSE	FALSE	FALSE	FALSE	FALSE	TRUE	FALSE	FALSE
C04670 = C04687	(1S,4S)-4-Hydroxy-3-oxocyclohexane-1-carboxylate = (1S,3R,4S)-3,4-Dihydroxycyclohexane-1-carboxylate	-265.88	FALSE	TRUE	FALSE	TRUE	FALSE	FALSE	FALSE	FALSE	FALSE	TRUE	FALSE	TRUE	FALSE
C03067 = C03351	3-Hydroxybenzaldehyde = 3-Hydroxybenzyl alcohol	-260.445	TRUE	FALSE	FALSE	FALSE	FALSE	TRUE	FALSE	FALSE	FALSE	TRUE	FALSE	TRUE	FALSE
C02637 = C00493	3-Dehydroshikimate = Shikimate	-268.111	FALSE	TRUE	FALSE	TRUE	FALSE	FALSE	FALSE	FALSE	FALSE	TRUE	FALSE	FALSE	TRUE
C00633 = C17467	4-Hydroxybenzaldehyde = p-Hydroxybenzyl alcohol	-282.9	TRUE	FALSE	FALSE	FALSE	FALSE	TRUE	FALSE	FALSE	FALSE	FALSE	TRUE	FALSE	FALSE
C00261 = C00556	Benzaldehyde = Benzyl alcohol	-262.241	TRUE	FALSE	FALSE	FALSE	FALSE	TRUE	FALSE	FALSE	FALSE	TRUE	FALSE	TRUE	FALSE
C05585 = C10792	Gentisate aldehyde = Gentisyl alcohol	-275.368	TRUE	FALSE	FALSE	FALSE	FALSE	TRUE	FALSE	FALSE	FALSE	FALSE	TRUE	FALSE	FALSE
C01295 = C03365	2D-5-O-Methyl-2,3,5/4,6-pentahydroxycyclohexanone = 5-O-Methyl-myo-inositol	-207.311	FALSE	TRUE	FALSE	TRUE	FALSE	FALSE	FALSE	FALSE	FALSE	TRUE	FALSE	TRUE	FALSE
C00944 = C00296	3-Dehydroquinate = Quinate	-222.311	FALSE	TRUE	FALSE	TRUE	FALSE	FALSE	FALSE	FALSE	FALSE	TRUE	FALSE	FALSE	TRUE
C04673 = C04280	1D-1-Guanidino-1-deoxy-3-dehydro-scyllo-inositol = 1-Guanidino-1-deoxy-scyllo-inositol	-227.208	FALSE	TRUE	FALSE	TRUE	FALSE	FALSE	FALSE	FALSE	FALSE	FALSE	TRUE	FALSE	FALSE
C01295 = C03844	2D-5-O-Methyl-2,3,5/4,6-pentahydroxycyclohexanone = D-Pinitol	-225.061	FALSE	TRUE	FALSE	TRUE	FALSE	FALSE	FALSE	FALSE	FALSE	TRUE	FALSE	TRUE	FALSE
C03671 = C05375	2-Pyrone-4,6-dicarboxylate = 2-Hydroxy-2-hydropyrone-4,6-dicarboxylate	-374.767	FALSE	FALSE	FALSE	FALSE	FALSE	FALSE	TRUE	FALSE	FALSE	TRUE	FALSE	TRUE	FALSE
C02636 = C15025	3-Dehydrocarnitine = (S)-Carnitine	-217.276	FALSE	TRUE	FALSE	FALSE	TRUE	FALSE	FALSE	FALSE	FALSE	TRUE	FALSE	TRUE	FALSE
C00067 = C00132	Formaldehyde = Methanol	-173.224	TRUE	FALSE	FALSE	FALSE	TRUE	FALSE	FALSE	FALSE	FALSE	TRUE	FALSE	FALSE	TRUE
C00084 = C00469	Acetaldehyde = Ethanol	-233.669	TRUE	FALSE	FALSE	FALSE	TRUE	FALSE	FALSE	FALSE	FALSE	TRUE	FALSE	FALSE	TRUE
C00048 = C00160	Glyoxylate = Glycolate	-158.099	TRUE	FALSE	TRUE	FALSE	FALSE	FALSE	FALSE	FALSE	FALSE	TRUE	FALSE	FALSE	TRUE
C00593 = C05123	Sulfoacetaldehyde = 2-Hydroxyethanesulfonate	-214.863	TRUE	FALSE	FALSE	FALSE	FALSE	FALSE	FALSE	FALSE	FALSE	TRUE	FALSE	FALSE	TRUE
C03167 = C06451	Phosphonoacetaldehyde = 2-Hydroxyethylphosphonate	-198.668	TRUE	FALSE	FALSE	FALSE	FALSE	FALSE	FALSE	FALSE	FALSE	TRUE	FALSE	TRUE	FALSE
C00266 = C01380	Glycolaldehyde = Ethylene glycol	-216.999	TRUE	FALSE	FALSE	TRUE	FALSE	FALSE	FALSE	FALSE	FALSE	TRUE	FALSE	TRUE	FALSE
C06735 = C00189	Aminoacetaldehyde = Ethanolamine	-188.093	TRUE	FALSE	FALSE	TRUE	FALSE	FALSE	FALSE	FALSE	FALSE	FALSE	TRUE	FALSE	FALSE
C14448 = C00266	Glyoxal = Glycolaldehyde	-149.879	TRUE	FALSE	TRUE	FALSE	FALSE	FALSE	FALSE	FALSE	FALSE	FALSE	TRUE	FALSE	FALSE
C00577 = C00116	D-Glyceraldehyde = Glycerol	-199.917	TRUE	FALSE	FALSE	TRUE	FALSE	FALSE	FALSE	FALSE	FALSE	TRUE	FALSE	TRUE	FALSE
C00184 = C00116	Glycerone = Glycerol	-217.638	FALSE	TRUE	FALSE	TRUE	FALSE	FALSE	FALSE	FALSE	FALSE	TRUE	FALSE	TRUE	FALSE
C05985 = C05986	2-Propynal = 2-Propyn-1-ol	-201.945	TRUE	FALSE	FALSE	FALSE	FALSE	FALSE	FALSE	FALSE	FALSE	TRUE	FALSE	FALSE	TRUE
C01471 = C02001	Acrolein = Allyl alcohol	-256.92	TRUE	FALSE	FALSE	FALSE	FALSE	TRUE	FALSE	FALSE	FALSE	TRUE	FALSE	TRUE	FALSE
C00969 = C02457	3-Hydroxypropanal = Propane-1,3-diol	-228.515	TRUE	FALSE	FALSE	FALSE	TRUE	FALSE	FALSE	FALSE	FALSE	TRUE	FALSE	TRUE	FALSE
C06754 = C06753	Chloroacetaldehyde = 2-Chloroethanol	-193.071	TRUE	FALSE	FALSE	FALSE	FALSE	FALSE	FALSE	FALSE	FALSE	TRUE	FALSE	FALSE	TRUE
C00207 = C01845	Acetone = Propan-2-ol	-269.893	FALSE	TRUE	FALSE	FALSE	TRUE	FALSE	FALSE	FALSE	FALSE	TRUE	FALSE	TRUE	FALSE
C00830 = C02287	Oxomalonate = Hydroxymalonate	-146.931	FALSE	TRUE	TRUE	FALSE	FALSE	FALSE	FALSE	FALSE	FALSE	TRUE	FALSE	TRUE	FALSE
C16849 = C00111	Hydroxypyruvaldehyde phosphate = Glycerone phosphate	-162.405	TRUE	FALSE	TRUE	FALSE	FALSE	FALSE	FALSE	FALSE	FALSE	FALSE	TRUE	FALSE	FALSE
C00168 = C00258	Hydroxypyruvate = D-Glycerate	-178.711	FALSE	TRUE	TRUE	FALSE	FALSE	FALSE	FALSE	FALSE	TRUE	TRUE	FALSE	TRUE	FALSE
C00957 = C05823	Mercaptopyruvate = 3-Mercaptolactate	-205.038	FALSE	TRUE	TRUE	FALSE	FALSE	FALSE	FALSE	FALSE	FALSE	TRUE	FALSE	TRUE	FALSE
C19246 = C10920	Glycidaldehyde = Glycidol	-208.84	TRUE	FALSE	FALSE	FALSE	FALSE	FALSE	FALSE	FALSE	FALSE	FALSE	TRUE	FALSE	FALSE
C00222 = C01013	3-Oxopropanoate = 3-Hydroxypropanoate	-210.509	TRUE	FALSE	FALSE	FALSE	TRUE	FALSE	FALSE	FALSE	FALSE	TRUE	FALSE	TRUE	FALSE
C01412 = C06142	Butanal = 1-Butanol	-232.933	TRUE	FALSE	FALSE	FALSE	TRUE	FALSE	FALSE	FALSE	FALSE	TRUE	FALSE	TRUE	FALSE
C00479 = C05979	Propanal = Propane-1-ol	-234.327	TRUE	FALSE	FALSE	FALSE	TRUE	FALSE	FALSE	FALSE	FALSE	TRUE	FALSE	TRUE	FALSE
C00802 = C00603	Oxalureate = (-)-Ureidoglycolate	-377.131	FALSE	TRUE	TRUE	FALSE	FALSE	FALSE	FALSE	FALSE	FALSE	TRUE	FALSE	TRUE	FALSE
C00546 = C05235	Methylglyoxal = Hydroxyacetone	-173.675	TRUE	FALSE	TRUE	FALSE	FALSE	FALSE	FALSE	FALSE	FALSE	TRUE	FALSE	TRUE	FALSE
C00937 = C02912	(R)-Lactaldehyde = (R)-Propane-1,2-diol	-210.19	TRUE	FALSE	FALSE	TRUE	FALSE	FALSE	FALSE	FALSE	FALSE	TRUE	FALSE	TRUE	FALSE
C00546 = C00424	Methylglyoxal = (S)-Lactaldehyde	-198.641	FALSE	TRUE	TRUE	FALSE	FALSE	FALSE	FALSE	FALSE	FALSE	TRUE	FALSE	TRUE	FALSE
C01146 = C00258	2-Hydroxy-3-oxopropanoate = D-Glycerate	-195.858	TRUE	FALSE	FALSE	TRUE	FALSE	FALSE	FALSE	FALSE	FALSE	TRUE	FALSE	TRUE	FALSE
C00546 = C00937	Methylglyoxal = (R)-Lactaldehyde	-201.667	FALSE	TRUE	TRUE	FALSE	FALSE	FALSE	FALSE	FALSE	FALSE	TRUE	FALSE	TRUE	FALSE
C03505 = C03894	Hydroxyacetone phosphate = Propane-1,2-diol 1-phosphate	-240.744	FALSE	TRUE	FALSE	FALSE	FALSE	FALSE	FALSE	FALSE	FALSE	TRUE	FALSE	TRUE	FALSE
C05528 = C11537	3-Sulfopyruvate = (2R)-3-Sulfolactate	-156.506	FALSE	TRUE	TRUE	FALSE	FALSE	FALSE	FALSE	FALSE	FALSE	TRUE	FALSE	TRUE	FALSE
C05528 = C11537	3-Sulfopyruvate = (2R)-3-Sulfolactate	-156.506	FALSE	TRUE	TRUE	FALSE	FALSE	FALSE	FALSE	FALSE	FALSE	TRUE	FALSE	TRUE	FALSE
C05528 = C11537	3-Sulfopyruvate = (2R)-3-Sulfolactate	-156.598	FALSE	TRUE	TRUE	FALSE	FALSE	FALSE	FALSE	FALSE	FALSE	TRUE	FALSE	TRUE	FALSE
C05528 = C11537	3-Sulfopyruvate = (2R)-3-Sulfolactate	-156.598	FALSE	TRUE	TRUE	FALSE	FALSE	FALSE	FALSE	FALSE	FALSE	TRUE	FALSE	TRUE	FALSE
C11822 = C00065	2-Aminomalonate semialdehyde = L-Serine	-142.302	TRUE	FALSE	FALSE	TRUE	FALSE	FALSE	FALSE	FALSE	FALSE	TRUE	FALSE	TRUE	FALSE
C00022 = C00186	Pyruvate = (S)-Lactate	-205.181	FALSE	TRUE	TRUE	FALSE	FALSE	FALSE	FALSE	FALSE	FALSE	TRUE	FALSE	FALSE	TRUE
C05235 = C02912	Hydroxyacetone = (R)-Propane-1,2-diol	-240.595	FALSE	TRUE	FALSE	TRUE	FALSE	FALSE	FALSE	FALSE	FALSE	FALSE	TRUE	FALSE	FALSE
C01888 = C03194	Aminoacetone = (R)-1-Aminopropan-2-ol	-236.986	FALSE	TRUE	FALSE	TRUE	FALSE	FALSE	FALSE	FALSE	FALSE	TRUE	FALSE	TRUE	FALSE
C00022 = C00256	Pyruvate = (R)-Lactate	-206.938	FALSE	TRUE	TRUE	FALSE	FALSE	FALSE	FALSE	FALSE	FALSE	TRUE	FALSE	FALSE	TRUE
C16849 = C00118	Hydroxypyruvaldehyde phosphate = D-Glyceraldehyde 3-phosphate	-182.942	FALSE	TRUE	TRUE	FALSE	FALSE	FALSE	FALSE	FALSE	FALSE	FALSE	TRUE	FALSE	FALSE
C02426 = C00116	L-Glyceraldehyde = Glycerol	-196.765	TRUE	FALSE	FALSE	TRUE	FALSE	FALSE	FALSE	FALSE	FALSE	TRUE	FALSE	TRUE	FALSE
C00741 = C00810	Diacetyl = (R)-Acetoin	-202.942	FALSE	TRUE	TRUE	FALSE	FALSE	FALSE	FALSE	FALSE	FALSE	TRUE	FALSE	TRUE	FALSE
C00164 = C01089	Acetoacetate = (R)-3-Hydroxybutanoate	-242.391	FALSE	TRUE	FALSE	FALSE	TRUE	FALSE	FALSE	FALSE	FALSE	TRUE	FALSE	TRUE	FALSE
C03064 = C01620	3-Dehydro-L-threonate = Threonate	-237.922	FALSE	TRUE	FALSE	TRUE	FALSE	FALSE	FALSE	FALSE	FALSE	TRUE	FALSE	TRUE	FALSE
C06054 = C03393	2-Oxo-3-hydroxy-4-phosphobutanoate = 4-Phospho-D-erythronate	-157.985	FALSE	TRUE	TRUE	FALSE	FALSE	FALSE	FALSE	FALSE	TRUE	TRUE	FALSE	TRUE	FALSE
C00036 = C00149	Oxaloacetate = (S)-Malate	-203.592	FALSE	TRUE	TRUE	FALSE	FALSE	FALSE	FALSE	FALSE	FALSE	TRUE	FALSE	FALSE	TRUE
C00109 = C05984	2-Oxobutanoate = 2-Hydroxybutanoic acid	-221.971	FALSE	TRUE	TRUE	FALSE	FALSE	FALSE	FALSE	FALSE	FALSE	TRUE	FALSE	TRUE	FALSE
C00741 = C01769	Diacetyl = (S)-Acetoin	-201.011	FALSE	TRUE	TRUE	FALSE	FALSE	FALSE	FALSE	FALSE	FALSE	TRUE	FALSE	TRUE	FALSE
C00810 = C03044	(R)-Acetoin = (R,R)-Butane-2,3-diol	-260.883	FALSE	TRUE	FALSE	TRUE	FALSE	FALSE	FALSE	FALSE	FALSE	TRUE	FALSE	TRUE	FALSE
C00441 = C00263	L-Aspartate 4-semialdehyde = L-Homoserine	-233.843	TRUE	FALSE	FALSE	FALSE	TRUE	FALSE	FALSE	FALSE	FALSE	TRUE	FALSE	TRUE	FALSE
C00232 = C00989	Succinate semialdehyde = 4-Hydroxybutanoic acid	-227.592	TRUE	FALSE	FALSE	FALSE	TRUE	FALSE	FALSE	FALSE	FALSE	TRUE	FALSE	TRUE	FALSE
C03508 = C05519	L-2-Amino-3-oxobutanoic acid = L-Allothreonine	-241.133	FALSE	TRUE	FALSE	TRUE	FALSE	FALSE	FALSE	FALSE	FALSE	FALSE	TRUE	FALSE	FALSE
C03459 = C00552	2-Hydroxy-3-oxosuccinate = meso-Tartaric acid	-190.952	FALSE	TRUE	TRUE	FALSE	FALSE	FALSE	FALSE	FALSE	FALSE	TRUE	FALSE	TRUE	FALSE
C00349 = C01188	2-Methyl-3-oxopropanoate = 3-Hydroxy-2-methylpropanoate	-208.123	TRUE	FALSE	FALSE	FALSE	TRUE	FALSE	FALSE	FALSE	FALSE	TRUE	FALSE	TRUE	FALSE
C16348 = C06612	cis-3-Chloroallyl aldehyde = cis-3-Chloro-2-propene-1-ol	-240.416	TRUE	FALSE	FALSE	FALSE	FALSE	TRUE	FALSE	FALSE	FALSE	TRUE	FALSE	TRUE	FALSE
C00164 = C03197	Acetoacetate = (S)-3-Hydroxybutanoate	-241.749	FALSE	TRUE	FALSE	FALSE	TRUE	FALSE	FALSE	FALSE	FALSE	TRUE	FALSE	FALSE	FALSE
C02022 = C00503	D-Erythrulose = Erythritol	-226.162	FALSE	TRUE	FALSE	TRUE	FALSE	FALSE	FALSE	FALSE	FALSE	FALSE	TRUE	FALSE	FALSE
C03394 = C03494	Erythrulose 1-phosphate = D-Erythritol 4-phosphate	-210.965	FALSE	TRUE	FALSE	TRUE	FALSE	FALSE	FALSE	FALSE	FALSE	FALSE	TRUE	FALSE	FALSE
C06613 = C06611	trans-3-Chloroallyl aldehyde = trans-3-Chloro-2-propene-1-ol	-249.655	TRUE	FALSE	FALSE	FALSE	FALSE	TRUE	FALSE	FALSE	FALSE	TRUE	FALSE	TRUE	FALSE
C02045 = C00503	L-Erythrulose = Erythritol	-225.131	FALSE	TRUE	FALSE	TRUE	FALSE	FALSE	FALSE	FALSE	TRUE	FALSE	TRUE	FALSE	FALSE
C03604 = C03494	D-Erythrulose 4-phosphate = D-Erythritol 4-phosphate	-202.291	FALSE	TRUE	FALSE	TRUE	FALSE	FALSE	FALSE	FALSE	TRUE	FALSE	TRUE	FALSE	FALSE
C06002 = C06001	(S)-Methylmalonate semialdehyde = (S)-3-Hydroxyisobutyrate	-208.014	TRUE	FALSE	FALSE	FALSE	TRUE	FALSE	FALSE	FALSE	FALSE	TRUE	FALSE	TRUE	FALSE
C00279 = C03494	D-Erythrose 4-phosphate = D-Erythritol 4-phosphate	-191.108	TRUE	FALSE	FALSE	TRUE	FALSE	FALSE	FALSE	FALSE	FALSE	FALSE	TRUE	FALSE	FALSE
C00036 = C00497	Oxaloacetate = (R)-Malate	-206.313	FALSE	TRUE	TRUE	FALSE	FALSE	FALSE	FALSE	FALSE	FALSE	FALSE	TRUE	FALSE	FALSE
C03508 = C00188	L-2-Amino-3-oxobutanoic acid = L-Threonine	-241.248	FALSE	TRUE	FALSE	TRUE	FALSE	FALSE	FALSE	FALSE	FALSE	TRUE	FALSE	TRUE	FALSE
C06145 = C06146	3-Butyn-1-al = 3-Butyn-1-ol	-211.138	TRUE	FALSE	FALSE	FALSE	TRUE	FALSE	FALSE	FALSE	FALSE	FALSE	TRUE	FALSE	FALSE
C07330 = C01390	3-Methyl-2-butenal = Prenol	-287.469	TRUE	FALSE	FALSE	FALSE	FALSE	TRUE	FALSE	FALSE	FALSE	FALSE	TRUE	FALSE	FALSE
C07329 = C07328	3-Methylbutanal = 3-Methylbutanol	-235.626	TRUE	FALSE	FALSE	FALSE	TRUE	FALSE	FALSE	FALSE	FALSE	TRUE	FALSE	TRUE	FALSE
C02928 = C00502	2-Dehydro-D-xylonate = D-Xylonate	-181.36	FALSE	TRUE	TRUE	FALSE	FALSE	FALSE	FALSE	FALSE	TRUE	FALSE	TRUE	FALSE	FALSE
C17206 = C03088	Uracil 5-carbaldehyde = 5-Hydroxymethyluracil	-236.95	TRUE	FALSE	FALSE	FALSE	FALSE	TRUE	FALSE	FALSE	FALSE	TRUE	FALSE	FALSE	FALSE
C14866 = C07490	Chloral = Trichloroethanol	-153.169	TRUE	FALSE	FALSE	FALSE	FALSE	FALSE	FALSE	FALSE	FALSE	TRUE	FALSE	FALSE	FALSE
C02994 = C01510	L-Xylono-1,4-lactone = L-Xylose	-345.637	FALSE	FALSE	FALSE	FALSE	FALSE	FALSE	TRUE	FALSE	FALSE	TRUE	FALSE	TRUE	FALSE
C01877 = C01157	4-Oxoproline = Hydroxyproline	-113.958	FALSE	TRUE	FALSE	FALSE	TRUE	FALSE	FALSE	FALSE	FALSE	TRUE	FALSE	TRUE	FALSE
C01488 = C01569	D-Apiose = D-Apiitol	-210.497	TRUE	FALSE	FALSE	TRUE	FALSE	FALSE	FALSE	FALSE	FALSE	TRUE	FALSE	TRUE	FALSE
C00508 = C00532	L-Ribulose = L-Arabitol	-244.805	FALSE	FALSE	FALSE	FALSE	FALSE	FALSE	FALSE	TRUE	FALSE	TRUE	FALSE	TRUE	FALSE
C06030 = C06029	Methyloxaloacetate = L-threo-3-Methylmalate	-210.097	FALSE	TRUE	TRUE	FALSE	FALSE	FALSE	FALSE	FALSE	FALSE	FALSE	TRUE	FALSE	FALSE
C05406 = C00684	5-Hydroxy-2,4-dioxopentanoate = 2-Dehydro-3-deoxy-L-arabinonate	-236.733	FALSE	TRUE	FALSE	TRUE	FALSE	FALSE	FALSE	FALSE	FALSE	FALSE	TRUE	FALSE	FALSE
C00231 = C02895	D-Xylulose 5-phosphate = Xylitol 5-phosphate	-214.842	FALSE	TRUE	FALSE	TRUE	FALSE	FALSE	FALSE	FALSE	FALSE	FALSE	TRUE	FALSE	FALSE
C11476 = C00532	L-Arabinose = L-Arabitol	-196.798	TRUE	FALSE	FALSE	TRUE	FALSE	FALSE	FALSE	FALSE	TRUE	FALSE	TRUE	FALSE	FALSE
C00199 = C01068	D-Ribulose 5-phosphate = D-Ribitol 5-phosphate	-229.237	FALSE	TRUE	FALSE	TRUE	FALSE	FALSE	FALSE	FALSE	FALSE	TRUE	FALSE	TRUE	FALSE
C02647 = C17146	4-Guanidinobutanal = 4-Guanidino-1-butanol	-222.412	TRUE	FALSE	FALSE	FALSE	TRUE	FALSE	FALSE	FALSE	FALSE	FALSE	TRUE	FALSE	FALSE
C06030 = C06032	Methyloxaloacetate = D-erythro-3-Methylmalate	-218.874	FALSE	TRUE	TRUE	FALSE	FALSE	FALSE	FALSE	FALSE	FALSE	FALSE	TRUE	FALSE	FALSE
C00576 = C00114	Betaine aldehyde = Choline	-191.7	TRUE	FALSE	FALSE	FALSE	TRUE	FALSE	FALSE	FALSE	FALSE	TRUE	FALSE	FALSE	TRUE
C03273 = C02804	5-Oxopentanoate = 5-Hydroxypentanoate	-230.697	TRUE	FALSE	FALSE	FALSE	TRUE	FALSE	FALSE	FALSE	FALSE	FALSE	TRUE	FALSE	FALSE
C00557 = C02020	Cyclopentanone = Cyclopentanol	-293.23	FALSE	TRUE	FALSE	FALSE	TRUE	FALSE	FALSE	FALSE	FALSE	TRUE	FALSE	TRUE	FALSE
C00309 = C01904	D-Ribulose = D-Arabitol	-229.47	FALSE	FALSE	FALSE	FALSE	FALSE	FALSE	FALSE	TRUE	FALSE	TRUE	FALSE	TRUE	FALSE
C00310 = C01904	D-Xylulose = D-Arabitol	-243.093	FALSE	FALSE	FALSE	FALSE	FALSE	FALSE	FALSE	TRUE	FALSE	TRUE	FALSE	TRUE	FALSE
C00312 = C00532	L-Xylulose = L-Arabitol	-249.183	FALSE	FALSE	FALSE	FALSE	FALSE	FALSE	FALSE	TRUE	FALSE	TRUE	FALSE	TRUE	FALSE
C00181 = C00379	D-Xylose = Xylitol	-275.375	FALSE	FALSE	FALSE	FALSE	FALSE	FALSE	FALSE	TRUE	FALSE	TRUE	FALSE	TRUE	FALSE
