# Supplementary material for: Quantum chemistry reveals thermodynamic principles of redox biochemistry
Source: PLoS Comput Biol. 2018 Oct 24;14(10):e1006471. doi: 10.1371/journal.pcbi.1006471 (PMC6218094; doi:10.1371/journal.pcbi.1006471)
Supplement: S6 Dataset — (XLSX) [file pcbi.1006471.s018.xlsx]

## Sheet: Dataset_S6
molecule	conformer_num	single_point_energy (kcal/mol)	method	basis	disp	imp_solv	GO_MC
C00001	1	-47953.3	B2PLYP	DefBas-4	D3	COSMO	B3d2NC		Column	Note
C00001	1	-47954.5	B2PLYP	DefBas-5	D3	COSMO	B32DC		molecule	molecule KEGG ID
C00001	1	-47954.6	B2PLYP	DefBas-5	D3	COSMO	B3d2NC		conformer_num	conformer number
C00001	1	-47960.3	B2PLYP	DefBas-6	D3	COSMO	B3d2NC		single_point_energy (kcal/mol)	SPE of pre-optimized geometry
C00001	1	-47953	B2PLYP	DefBas-6	D3	NONE	B3d2NC		method	DFT functional or wave function method
C00001	1	-47960.2	B2PLYP	DefBas-6	NONE	COSMO	B3d2NC		basis	basis set
C00001	1	-47965.5	B3LYP	DefBas-4	D3	COSMO	B3d2NC		disp	dispersion correction
C00001	1	-47970.9	CAM-B3LYP	DefBas-4	D3	COSMO	B3d2NC		imp_solv	implicit solvent
C00001	1	-47890.7	DLPNO-CCSD(T)	DefBas-4	D3	COSMO	B32DC		GO_MC	Geometry optimization model chemistry
C00001	1	-47890.7	DLPNO-CCSD(T)	DefBas-4	D3	COSMO	B3d2NC			GO_MC acronym	Note
C00001	1	-47891.9	DLPNO-CCSD(T)	DefBas-5	D3	COSMO	B3d2NC			B3d2NC	B3LYP functional, def2-SVP basis set, No D3 dispersion correction, COSMO implicit solvent
C00001	1	-47884	DLPNO-CCSD(T)	DefBas-5	D3	NONE	B3d2NC			B32DC	B3LYP functional, DefBas-2 basis set, No D3 dispersion correction, COSMO implicit solvent
C00001	1	-47891.9	DLPNO-CCSD(T)	DefBas-5	NONE	COSMO	B3d2NC			B31DC	B3LYP functional, DefBas-1 basis set, No D3 dispersion correction, COSMO implicit solvent
C00001	1	-47907.7	DLPNO-CCSD(T)	DefBas-6	D3	COSMO	B3d2NC
C00001	1	-47905.7	DSD-PBEP86	DefBas-4	D3	COSMO	B3d2NC
C00001	1	-48147.3	M06	DefBas-4	D3	COSMO	B3d2NC
C00001	1	-48148	M06	DefBas-5	D3	COSMO	B3d2NC
C00001	1	-48150.1	M06	DefBas-6	D3	COSMO	B3d2NC
C00001	1	-47965.3	M062X	DefBas-4	D3	COSMO	B3d2NC
C00001	1	-47934.4	PBE	DefBas-4	D3	COSMO	B3d2NC
C00001	1	-47936	PBE	DefBas-5	D3	COSMO	B3d2NC
C00001	1	-47928.3	PBE	DefBas-5	D3	NONE	B3d2NC
C00001	1	-47935.7	PBE	DefBas-5	NONE	COSMO	B3d2NC
C00001	1	-47937.8	PBE	DefBas-6	D3	COSMO	B3d2NC
C00001	1	-47934.8	PBE0	DefBas-4	D3	COSMO	B3d2NC
C00001	1	-47879.3	RI-SCS-MP2	DefBas-4	D3	COSMO	B3d2NC
C00001	1	-47976.5	TPSS0	DefBas-4	D3	COSMO	B3d2NC
C00001	1	-47977.4	TPSS0	DefBas-5	D3	COSMO	B3d2NC
C00001	1	-47979.2	TPSS0	DefBas-6	D3	COSMO	B3d2NC
C00001	1	-47973.2	WB97X	DefBas-4	D3	COSMO	B3d2NC
C00014	1	-35769.4	B2PLYP	DefBas-4	D3	COSMO	B3d2NC
C00014	1	-35769.5	B2PLYP	DefBas-5	D3	COSMO	B3d2NC
C00014	1	-35769.4	B2PLYP	DefBas-5	D3	COSMO	B32DC
C00014	1	-35774.4	B2PLYP	DefBas-6	D3	COSMO	B3d2NC
C00014	1	-35781.1	B3LYP	DefBas-4	D3	COSMO	B3d2NC
C00014	1	-35782.1	CAM-B3LYP	DefBas-4	D3	COSMO	B3d2NC
C00014	1	-35718.5	DLPNO-CCSD(T)	DefBas-4	D3	COSMO	B3d2NC
C00014	1	-35718.4	DLPNO-CCSD(T)	DefBas-4	D3	COSMO	B32DC
C00014	1	-35730.4	DSD-PBEP86	DefBas-4	D3	COSMO	B3d2NC
C00014	1	-36108	M06	DefBas-4	D3	COSMO	B3d2NC
C00014	1	-36108.2	M06	DefBas-5	D3	COSMO	B3d2NC
C00014	1	-36110.3	M06	DefBas-6	D3	COSMO	B3d2NC
C00014	1	-35778.7	M062X	DefBas-4	D3	COSMO	B3d2NC
C00014	1	-35759.5	PBE0	DefBas-4	D3	COSMO	B3d2NC
C00014	1	-35706	RI-SCS-MP2	DefBas-4	D3	COSMO	B3d2NC
C00014	1	-35799	TPSS0	DefBas-4	D3	COSMO	B3d2NC
C00014	1	-35799.1	TPSS0	DefBas-5	D3	COSMO	B3d2NC
C00014	1	-35800.5	TPSS0	DefBas-6	D3	COSMO	B3d2NC
C00014	1	-35792.4	WB97X	DefBas-4	D3	COSMO	B3d2NC
C00022	1	-214806	B2PLYP	DefBas-4	D3	COSMO	B3d2NC
C00022	2	-214806	B2PLYP	DefBas-4	D3	COSMO	B3d2NC
C00022	3	-214805	B2PLYP	DefBas-4	D3	COSMO	B3d2NC
C00022	4	-214805	B2PLYP	DefBas-4	D3	COSMO	B3d2NC
C00022	5	-214805	B2PLYP	DefBas-4	D3	COSMO	B3d2NC
C00022	6	-214805	B2PLYP	DefBas-4	D3	COSMO	B3d2NC
C00022	7	-214806	B2PLYP	DefBas-4	D3	COSMO	B3d2NC
C00022	8	-214806	B2PLYP	DefBas-4	D3	COSMO	B3d2NC
C00022	9	-214805	B2PLYP	DefBas-4	D3	COSMO	B3d2NC
C00022	10	-214806	B2PLYP	DefBas-4	D3	COSMO	B3d2NC
C00022	1	-214807	B2PLYP	DefBas-5	D3	COSMO	B3d2NC
C00022	1	-214804	B2PLYP	DefBas-5	D3	COSMO	B31DC
C00022	1	-214807	B2PLYP	DefBas-5	D3	COSMO	B32DC
C00022	2	-214807	B2PLYP	DefBas-5	D3	COSMO	B3d2NC
C00022	2	-214805	B2PLYP	DefBas-5	D3	COSMO	B31DC
C00022	2	-214807	B2PLYP	DefBas-5	D3	COSMO	B32DC
C00022	3	-214807	B2PLYP	DefBas-5	D3	COSMO	B3d2NC
C00022	3	-214804	B2PLYP	DefBas-5	D3	COSMO	B31DC
C00022	3	-214807	B2PLYP	DefBas-5	D3	COSMO	B32DC
C00022	4	-214807	B2PLYP	DefBas-5	D3	COSMO	B3d2NC
C00022	4	-214803	B2PLYP	DefBas-5	D3	COSMO	B31DC
C00022	4	-214805	B2PLYP	DefBas-5	D3	COSMO	B32DC
C00022	5	-214807	B2PLYP	DefBas-5	D3	COSMO	B3d2NC
C00022	5	-214804	B2PLYP	DefBas-5	D3	COSMO	B31DC
C00022	5	-214807	B2PLYP	DefBas-5	D3	COSMO	B32DC
C00022	6	-214807	B2PLYP	DefBas-5	D3	COSMO	B3d2NC
C00022	6	-214804	B2PLYP	DefBas-5	D3	COSMO	B31DC
C00022	6	-214807	B2PLYP	DefBas-5	D3	COSMO	B32DC
C00022	7	-214807	B2PLYP	DefBas-5	D3	COSMO	B3d2NC
C00022	7	-214805	B2PLYP	DefBas-5	D3	COSMO	B31DC
C00022	7	-214807	B2PLYP	DefBas-5	D3	COSMO	B32DC
C00022	8	-214807	B2PLYP	DefBas-5	D3	COSMO	B3d2NC
C00022	8	-214805	B2PLYP	DefBas-5	D3	COSMO	B31DC
C00022	8	-214807	B2PLYP	DefBas-5	D3	COSMO	B32DC
C00022	9	-214807	B2PLYP	DefBas-5	D3	COSMO	B3d2NC
C00022	9	-214804	B2PLYP	DefBas-5	D3	COSMO	B31DC
C00022	9	-214807	B2PLYP	DefBas-5	D3	COSMO	B32DC
C00022	10	-214807	B2PLYP	DefBas-5	D3	COSMO	B3d2NC
C00022	10	-214804	B2PLYP	DefBas-5	D3	COSMO	B31DC
C00022	10	-214807	B2PLYP	DefBas-5	D3	COSMO	B32DC
C00022	1	-214830	B2PLYP	DefBas-6	D3	COSMO	B3d2NC
C00022	2	-214830	B2PLYP	DefBas-6	D3	COSMO	B3d2NC
C00022	3	-214830	B2PLYP	DefBas-6	D3	COSMO	B3d2NC
C00022	4	-214830	B2PLYP	DefBas-6	D3	COSMO	B3d2NC
C00022	5	-214830	B2PLYP	DefBas-6	D3	COSMO	B3d2NC
C00022	6	-214830	B2PLYP	DefBas-6	D3	COSMO	B3d2NC
C00022	7	-214830	B2PLYP	DefBas-6	D3	COSMO	B3d2NC
C00022	8	-214830	B2PLYP	DefBas-6	D3	COSMO	B3d2NC
C00022	9	-214830	B2PLYP	DefBas-6	D3	COSMO	B3d2NC
C00022	10	-214830	B2PLYP	DefBas-6	D3	COSMO	B3d2NC
C00022	1	-214818	B2PLYP	DefBas-6	D3	NONE	B3d2NC
C00022	2	-214818	B2PLYP	DefBas-6	D3	NONE	B3d2NC
C00022	3	-214820	B2PLYP	DefBas-6	D3	NONE	B3d2NC
C00022	4	-214820	B2PLYP	DefBas-6	D3	NONE	B3d2NC
C00022	5	-214818	B2PLYP	DefBas-6	D3	NONE	B3d2NC
C00022	6	-214818	B2PLYP	DefBas-6	D3	NONE	B3d2NC
C00022	7	-214820	B2PLYP	DefBas-6	D3	NONE	B3d2NC
C00022	8	-214820	B2PLYP	DefBas-6	D3	NONE	B3d2NC
C00022	9	-214818	B2PLYP	DefBas-6	D3	NONE	B3d2NC
C00022	10	-214820	B2PLYP	DefBas-6	D3	NONE	B3d2NC
C00022	1	-214826	B2PLYP	DefBas-6	NONE	COSMO	B3d2NC
C00022	2	-214826	B2PLYP	DefBas-6	NONE	COSMO	B3d2NC
C00022	3	-214827	B2PLYP	DefBas-6	NONE	COSMO	B3d2NC
C00022	4	-214827	B2PLYP	DefBas-6	NONE	COSMO	B3d2NC
C00022	5	-214826	B2PLYP	DefBas-6	NONE	COSMO	B3d2NC
C00022	6	-214826	B2PLYP	DefBas-6	NONE	COSMO	B3d2NC
C00022	7	-214827	B2PLYP	DefBas-6	NONE	COSMO	B3d2NC
C00022	8	-214827	B2PLYP	DefBas-6	NONE	COSMO	B3d2NC
C00022	9	-214826	B2PLYP	DefBas-6	NONE	COSMO	B3d2NC
C00022	10	-214827	B2PLYP	DefBas-6	NONE	COSMO	B3d2NC
C00022	1	-214858	B3LYP	DefBas-4	D3	COSMO	B3d2NC
C00022	2	-214858	B3LYP	DefBas-4	D3	COSMO	B3d2NC
C00022	3	-214857	B3LYP	DefBas-4	D3	COSMO	B3d2NC
C00022	4	-214857	B3LYP	DefBas-4	D3	COSMO	B3d2NC
C00022	5	-214857	B3LYP	DefBas-4	D3	COSMO	B3d2NC
C00022	6	-214857	B3LYP	DefBas-4	D3	COSMO	B3d2NC
C00022	7	-214858	B3LYP	DefBas-4	D3	COSMO	B3d2NC
C00022	8	-214858	B3LYP	DefBas-4	D3	COSMO	B3d2NC
C00022	9	-214857	B3LYP	DefBas-4	D3	COSMO	B3d2NC
C00022	10	-214858	B3LYP	DefBas-4	D3	COSMO	B3d2NC
C00022	1	-214873	CAM-B3LYP	DefBas-4	D3	COSMO	B3d2NC
C00022	2	-214873	CAM-B3LYP	DefBas-4	D3	COSMO	B3d2NC
C00022	3	-214873	CAM-B3LYP	DefBas-4	D3	COSMO	B3d2NC
C00022	4	-214873	CAM-B3LYP	DefBas-4	D3	COSMO	B3d2NC
C00022	5	-214873	CAM-B3LYP	DefBas-4	D3	COSMO	B3d2NC
C00022	6	-214873	CAM-B3LYP	DefBas-4	D3	COSMO	B3d2NC
C00022	7	-214873	CAM-B3LYP	DefBas-4	D3	COSMO	B3d2NC
C00022	8	-214873	CAM-B3LYP	DefBas-4	D3	COSMO	B3d2NC
C00022	9	-214873	CAM-B3LYP	DefBas-4	D3	COSMO	B3d2NC
C00022	10	-214873	CAM-B3LYP	DefBas-4	D3	COSMO	B3d2NC
C00022	1	-214489	DLPNO-CCSD(T)	DefBas-4	D3	COSMO	B3d2NC
C00022	1	-214488	DLPNO-CCSD(T)	DefBas-4	D3	COSMO	B32DC
C00022	2	-214489	DLPNO-CCSD(T)	DefBas-4	D3	COSMO	B3d2NC
C00022	2	-214489	DLPNO-CCSD(T)	DefBas-4	D3	COSMO	B32DC
C00022	3	-214488	DLPNO-CCSD(T)	DefBas-4	D3	COSMO	B3d2NC
C00022	3	-214488	DLPNO-CCSD(T)	DefBas-4	D3	COSMO	B32DC
C00022	4	-214488	DLPNO-CCSD(T)	DefBas-4	D3	COSMO	B3d2NC
C00022	4	-214487	DLPNO-CCSD(T)	DefBas-4	D3	COSMO	B32DC
C00022	5	-214488	DLPNO-CCSD(T)	DefBas-4	D3	COSMO	B3d2NC
C00022	5	-214488	DLPNO-CCSD(T)	DefBas-4	D3	COSMO	B32DC
C00022	6	-214488	DLPNO-CCSD(T)	DefBas-4	D3	COSMO	B3d2NC
C00022	6	-214488	DLPNO-CCSD(T)	DefBas-4	D3	COSMO	B32DC
C00022	7	-214489	DLPNO-CCSD(T)	DefBas-4	D3	COSMO	B3d2NC
C00022	7	-214489	DLPNO-CCSD(T)	DefBas-4	D3	COSMO	B32DC
C00022	8	-214489	DLPNO-CCSD(T)	DefBas-4	D3	COSMO	B3d2NC
C00022	8	-214489	DLPNO-CCSD(T)	DefBas-4	D3	COSMO	B32DC
C00022	9	-214488	DLPNO-CCSD(T)	DefBas-4	D3	COSMO	B3d2NC
C00022	9	-214488	DLPNO-CCSD(T)	DefBas-4	D3	COSMO	B32DC
C00022	10	-214489	DLPNO-CCSD(T)	DefBas-4	D3	COSMO	B3d2NC
C00022	10	-214488	DLPNO-CCSD(T)	DefBas-4	D3	COSMO	B32DC
C00022	1	-214491	DLPNO-CCSD(T)	DefBas-5	D3	COSMO	B3d2NC
C00022	2	-214491	DLPNO-CCSD(T)	DefBas-5	D3	COSMO	B3d2NC
C00022	3	-214491	DLPNO-CCSD(T)	DefBas-5	D3	COSMO	B3d2NC
C00022	4	-214491	DLPNO-CCSD(T)	DefBas-5	D3	COSMO	B3d2NC
C00022	5	-214491	DLPNO-CCSD(T)	DefBas-5	D3	COSMO	B3d2NC
C00022	6	-214491	DLPNO-CCSD(T)	DefBas-5	D3	COSMO	B3d2NC
C00022	7	-214491	DLPNO-CCSD(T)	DefBas-5	D3	COSMO	B3d2NC
C00022	8	-214491	DLPNO-CCSD(T)	DefBas-5	D3	COSMO	B3d2NC
C00022	9	-214491	DLPNO-CCSD(T)	DefBas-5	D3	COSMO	B3d2NC
C00022	10	-214491	DLPNO-CCSD(T)	DefBas-5	D3	COSMO	B3d2NC
C00022	1	-214480	DLPNO-CCSD(T)	DefBas-5	D3	NONE	B3d2NC
C00022	2	-214480	DLPNO-CCSD(T)	DefBas-5	D3	NONE	B3d2NC
C00022	3	-214482	DLPNO-CCSD(T)	DefBas-5	D3	NONE	B3d2NC
C00022	4	-214482	DLPNO-CCSD(T)	DefBas-5	D3	NONE	B3d2NC
C00022	5	-214480	DLPNO-CCSD(T)	DefBas-5	D3	NONE	B3d2NC
C00022	6	-214480	DLPNO-CCSD(T)	DefBas-5	D3	NONE	B3d2NC
C00022	7	-214482	DLPNO-CCSD(T)	DefBas-5	D3	NONE	B3d2NC
C00022	8	-214482	DLPNO-CCSD(T)	DefBas-5	D3	NONE	B3d2NC
C00022	9	-214480	DLPNO-CCSD(T)	DefBas-5	D3	NONE	B3d2NC
C00022	10	-214482	DLPNO-CCSD(T)	DefBas-5	D3	NONE	B3d2NC
C00022	1	-214491	DLPNO-CCSD(T)	DefBas-5	NONE	COSMO	B3d2NC
C00022	2	-214491	DLPNO-CCSD(T)	DefBas-5	NONE	COSMO	B3d2NC
C00022	3	-214491	DLPNO-CCSD(T)	DefBas-5	NONE	COSMO	B3d2NC
C00022	4	-214491	DLPNO-CCSD(T)	DefBas-5	NONE	COSMO	B3d2NC
C00022	5	-214491	DLPNO-CCSD(T)	DefBas-5	NONE	COSMO	B3d2NC
C00022	6	-214491	DLPNO-CCSD(T)	DefBas-5	NONE	COSMO	B3d2NC
C00022	7	-214491	DLPNO-CCSD(T)	DefBas-5	NONE	COSMO	B3d2NC
C00022	8	-214491	DLPNO-CCSD(T)	DefBas-5	NONE	COSMO	B3d2NC
C00022	9	-214491	DLPNO-CCSD(T)	DefBas-5	NONE	COSMO	B3d2NC
C00022	10	-214491	DLPNO-CCSD(T)	DefBas-5	NONE	COSMO	B3d2NC
C00022	1	-214557	DLPNO-CCSD(T)	DefBas-6	D3	COSMO	B3d2NC
C00022	2	-214557	DLPNO-CCSD(T)	DefBas-6	D3	COSMO	B3d2NC
C00022	3	-214557	DLPNO-CCSD(T)	DefBas-6	D3	COSMO	B3d2NC
C00022	4	-214557	DLPNO-CCSD(T)	DefBas-6	D3	COSMO	B3d2NC
C00022	5	-214557	DLPNO-CCSD(T)	DefBas-6	D3	COSMO	B3d2NC
C00022	6	-214557	DLPNO-CCSD(T)	DefBas-6	D3	COSMO	B3d2NC
C00022	7	-214557	DLPNO-CCSD(T)	DefBas-6	D3	COSMO	B3d2NC
C00022	8	-214557	DLPNO-CCSD(T)	DefBas-6	D3	COSMO	B3d2NC
C00022	9	-214557	DLPNO-CCSD(T)	DefBas-6	D3	COSMO	B3d2NC
C00022	10	-214557	DLPNO-CCSD(T)	DefBas-6	D3	COSMO	B3d2NC
C00022	1	-214574	DSD-PBEP86	DefBas-4	D3	COSMO	B3d2NC
C00022	2	-214574	DSD-PBEP86	DefBas-4	D3	COSMO	B3d2NC
C00022	3	-214573	DSD-PBEP86	DefBas-4	D3	COSMO	B3d2NC
C00022	4	-214573	DSD-PBEP86	DefBas-4	D3	COSMO	B3d2NC
C00022	5	-214573	DSD-PBEP86	DefBas-4	D3	COSMO	B3d2NC
C00022	6	-214573	DSD-PBEP86	DefBas-4	D3	COSMO	B3d2NC
C00022	7	-214574	DSD-PBEP86	DefBas-4	D3	COSMO	B3d2NC
C00022	8	-214574	DSD-PBEP86	DefBas-4	D3	COSMO	B3d2NC
C00022	9	-214573	DSD-PBEP86	DefBas-4	D3	COSMO	B3d2NC
C00022	10	-214574	DSD-PBEP86	DefBas-4	D3	COSMO	B3d2NC
C00022	1	-215364	M06	DefBas-4	D3	COSMO	B3d2NC
C00022	2	-215364	M06	DefBas-4	D3	COSMO	B3d2NC
C00022	3	-215363	M06	DefBas-4	D3	COSMO	B3d2NC
C00022	4	-215363	M06	DefBas-4	D3	COSMO	B3d2NC
C00022	5	-215363	M06	DefBas-4	D3	COSMO	B3d2NC
C00022	6	-215363	M06	DefBas-4	D3	COSMO	B3d2NC
C00022	7	-215364	M06	DefBas-4	D3	COSMO	B3d2NC
C00022	8	-215364	M06	DefBas-4	D3	COSMO	B3d2NC
C00022	9	-215363	M06	DefBas-4	D3	COSMO	B3d2NC
C00022	10	-215364	M06	DefBas-4	D3	COSMO	B3d2NC
C00022	1	-215365	M06	DefBas-5	D3	COSMO	B3d2NC
C00022	2	-215365	M06	DefBas-5	D3	COSMO	B3d2NC
C00022	3	-215364	M06	DefBas-5	D3	COSMO	B3d2NC
C00022	4	-215364	M06	DefBas-5	D3	COSMO	B3d2NC
C00022	5	-215364	M06	DefBas-5	D3	COSMO	B3d2NC
C00022	6	-215364	M06	DefBas-5	D3	COSMO	B3d2NC
C00022	7	-215365	M06	DefBas-5	D3	COSMO	B3d2NC
C00022	8	-215365	M06	DefBas-5	D3	COSMO	B3d2NC
C00022	9	-215364	M06	DefBas-5	D3	COSMO	B3d2NC
C00022	10	-215365	M06	DefBas-5	D3	COSMO	B3d2NC
C00022	1	-215371	M06	DefBas-6	D3	COSMO	B3d2NC
C00022	2	-215372	M06	DefBas-6	D3	COSMO	B3d2NC
C00022	3	-215371	M06	DefBas-6	D3	COSMO	B3d2NC
C00022	4	-215371	M06	DefBas-6	D3	COSMO	B3d2NC
C00022	5	-215371	M06	DefBas-6	D3	COSMO	B3d2NC
C00022	6	-215371	M06	DefBas-6	D3	COSMO	B3d2NC
C00022	7	-215371	M06	DefBas-6	D3	COSMO	B3d2NC
C00022	8	-215371	M06	DefBas-6	D3	COSMO	B3d2NC
C00022	9	-215371	M06	DefBas-6	D3	COSMO	B3d2NC
C00022	10	-215371	M06	DefBas-6	D3	COSMO	B3d2NC
C00022	1	-214870	M062X	DefBas-4	D3	COSMO	B3d2NC
C00022	2	-214870	M062X	DefBas-4	D3	COSMO	B3d2NC
C00022	3	-214869	M062X	DefBas-4	D3	COSMO	B3d2NC
C00022	4	-214869	M062X	DefBas-4	D3	COSMO	B3d2NC
C00022	5	-214869	M062X	DefBas-4	D3	COSMO	B3d2NC
C00022	6	-214869	M062X	DefBas-4	D3	COSMO	B3d2NC
C00022	7	-214870	M062X	DefBas-4	D3	COSMO	B3d2NC
C00022	8	-214870	M062X	DefBas-4	D3	COSMO	B3d2NC
C00022	9	-214869	M062X	DefBas-4	D3	COSMO	B3d2NC
C00022	10	-214870	M062X	DefBas-4	D3	COSMO	B3d2NC
C00022	1	-214724	PBE	DefBas-4	D3	COSMO	B3d2NC
C00022	2	-214724	PBE	DefBas-4	D3	COSMO	B3d2NC
C00022	3	-214725	PBE	DefBas-4	D3	COSMO	B3d2NC
C00022	4	-214725	PBE	DefBas-4	D3	COSMO	B3d2NC
C00022	5	-214724	PBE	DefBas-4	D3	COSMO	B3d2NC
C00022	6	-214724	PBE	DefBas-4	D3	COSMO	B3d2NC
C00022	7	-214725	PBE	DefBas-4	D3	COSMO	B3d2NC
C00022	8	-214725	PBE	DefBas-4	D3	COSMO	B3d2NC
C00022	9	-214724	PBE	DefBas-4	D3	COSMO	B3d2NC
C00022	10	-214725	PBE	DefBas-4	D3	COSMO	B3d2NC
C00022	1	-214726	PBE	DefBas-5	D3	COSMO	B3d2NC
C00022	2	-214726	PBE	DefBas-5	D3	COSMO	B3d2NC
C00022	3	-214726	PBE	DefBas-5	D3	COSMO	B3d2NC
C00022	4	-214726	PBE	DefBas-5	D3	COSMO	B3d2NC
C00022	5	-214726	PBE	DefBas-5	D3	COSMO	B3d2NC
C00022	6	-214726	PBE	DefBas-5	D3	COSMO	B3d2NC
C00022	7	-214726	PBE	DefBas-5	D3	COSMO	B3d2NC
C00022	8	-214726	PBE	DefBas-5	D3	COSMO	B3d2NC
C00022	9	-214726	PBE	DefBas-5	D3	COSMO	B3d2NC
C00022	10	-214726	PBE	DefBas-5	D3	COSMO	B3d2NC
C00022	1	-214715	PBE	DefBas-5	D3	NONE	B3d2NC
C00022	2	-214715	PBE	DefBas-5	D3	NONE	B3d2NC
C00022	3	-214716	PBE	DefBas-5	D3	NONE	B3d2NC
C00022	4	-214716	PBE	DefBas-5	D3	NONE	B3d2NC
C00022	5	-214715	PBE	DefBas-5	D3	NONE	B3d2NC
C00022	6	-214715	PBE	DefBas-5	D3	NONE	B3d2NC
C00022	7	-214716	PBE	DefBas-5	D3	NONE	B3d2NC
C00022	8	-214716	PBE	DefBas-5	D3	NONE	B3d2NC
C00022	9	-214715	PBE	DefBas-5	D3	NONE	B3d2NC
C00022	10	-214716	PBE	DefBas-5	D3	NONE	B3d2NC
C00022	1	-214721	PBE	DefBas-5	NONE	COSMO	B3d2NC
C00022	2	-214721	PBE	DefBas-5	NONE	COSMO	B3d2NC
C00022	3	-214722	PBE	DefBas-5	NONE	COSMO	B3d2NC
C00022	4	-214722	PBE	DefBas-5	NONE	COSMO	B3d2NC
C00022	5	-214721	PBE	DefBas-5	NONE	COSMO	B3d2NC
C00022	6	-214721	PBE	DefBas-5	NONE	COSMO	B3d2NC
C00022	7	-214722	PBE	DefBas-5	NONE	COSMO	B3d2NC
C00022	8	-214722	PBE	DefBas-5	NONE	COSMO	B3d2NC
C00022	9	-214721	PBE	DefBas-5	NONE	COSMO	B3d2NC
C00022	10	-214722	PBE	DefBas-5	NONE	COSMO	B3d2NC
C00022	1	-214731	PBE	DefBas-6	D3	COSMO	B3d2NC
C00022	2	-214731	PBE	DefBas-6	D3	COSMO	B3d2NC
C00022	3	-214731	PBE	DefBas-6	D3	COSMO	B3d2NC
C00022	4	-214731	PBE	DefBas-6	D3	COSMO	B3d2NC
C00022	5	-214731	PBE	DefBas-6	D3	COSMO	B3d2NC
C00022	6	-214731	PBE	DefBas-6	D3	COSMO	B3d2NC
C00022	7	-214731	PBE	DefBas-6	D3	COSMO	B3d2NC
C00022	8	-214731	PBE	DefBas-6	D3	COSMO	B3d2NC
C00022	9	-214731	PBE	DefBas-6	D3	COSMO	B3d2NC
C00022	10	-214731	PBE	DefBas-6	D3	COSMO	B3d2NC
C00022	1	-214723	PBE0	DefBas-4	D3	COSMO	B3d2NC
C00022	2	-214723	PBE0	DefBas-4	D3	COSMO	B3d2NC
C00022	3	-214722	PBE0	DefBas-4	D3	COSMO	B3d2NC
C00022	4	-214722	PBE0	DefBas-4	D3	COSMO	B3d2NC
C00022	5	-214722	PBE0	DefBas-4	D3	COSMO	B3d2NC
C00022	6	-214722	PBE0	DefBas-4	D3	COSMO	B3d2NC
C00022	7	-214723	PBE0	DefBas-4	D3	COSMO	B3d2NC
C00022	8	-214723	PBE0	DefBas-4	D3	COSMO	B3d2NC
C00022	9	-214722	PBE0	DefBas-4	D3	COSMO	B3d2NC
C00022	10	-214723	PBE0	DefBas-4	D3	COSMO	B3d2NC
C00022	1	-214430	RI-SCS-MP2	DefBas-4	D3	COSMO	B3d2NC
C00022	2	-214430	RI-SCS-MP2	DefBas-4	D3	COSMO	B3d2NC
C00022	3	-214429	RI-SCS-MP2	DefBas-4	D3	COSMO	B3d2NC
C00022	4	-214429	RI-SCS-MP2	DefBas-4	D3	COSMO	B3d2NC
C00022	5	-214429	RI-SCS-MP2	DefBas-4	D3	COSMO	B3d2NC
C00022	6	-214429	RI-SCS-MP2	DefBas-4	D3	COSMO	B3d2NC
C00022	7	-214430	RI-SCS-MP2	DefBas-4	D3	COSMO	B3d2NC
C00022	8	-214430	RI-SCS-MP2	DefBas-4	D3	COSMO	B3d2NC
C00022	9	-214429	RI-SCS-MP2	DefBas-4	D3	COSMO	B3d2NC
C00022	10	-214430	RI-SCS-MP2	DefBas-4	D3	COSMO	B3d2NC
C00022	1	-214925	TPSS0	DefBas-4	D3	COSMO	B3d2NC
C00022	2	-214925	TPSS0	DefBas-4	D3	COSMO	B3d2NC
C00022	3	-214924	TPSS0	DefBas-4	D3	COSMO	B3d2NC
C00022	4	-214924	TPSS0	DefBas-4	D3	COSMO	B3d2NC
C00022	5	-214924	TPSS0	DefBas-4	D3	COSMO	B3d2NC
C00022	6	-214924	TPSS0	DefBas-4	D3	COSMO	B3d2NC
C00022	7	-214925	TPSS0	DefBas-4	D3	COSMO	B3d2NC
C00022	8	-214925	TPSS0	DefBas-4	D3	COSMO	B3d2NC
C00022	9	-214924	TPSS0	DefBas-4	D3	COSMO	B3d2NC
C00022	10	-214925	TPSS0	DefBas-4	D3	COSMO	B3d2NC
C00022	1	-214925	TPSS0	DefBas-5	D3	COSMO	B3d2NC
C00022	2	-214925	TPSS0	DefBas-5	D3	COSMO	B3d2NC
C00022	3	-214925	TPSS0	DefBas-5	D3	COSMO	B3d2NC
C00022	4	-214925	TPSS0	DefBas-5	D3	COSMO	B3d2NC
C00022	5	-214925	TPSS0	DefBas-5	D3	COSMO	B3d2NC
C00022	6	-214925	TPSS0	DefBas-5	D3	COSMO	B3d2NC
C00022	7	-214925	TPSS0	DefBas-5	D3	COSMO	B3d2NC
C00022	8	-214925	TPSS0	DefBas-5	D3	COSMO	B3d2NC
C00022	9	-214925	TPSS0	DefBas-5	D3	COSMO	B3d2NC
C00022	10	-214925	TPSS0	DefBas-5	D3	COSMO	B3d2NC
C00022	1	-214931	TPSS0	DefBas-6	D3	COSMO	B3d2NC
C00022	2	-214931	TPSS0	DefBas-6	D3	COSMO	B3d2NC
C00022	3	-214931	TPSS0	DefBas-6	D3	COSMO	B3d2NC
C00022	4	-214931	TPSS0	DefBas-6	D3	COSMO	B3d2NC
C00022	5	-214931	TPSS0	DefBas-6	D3	COSMO	B3d2NC
C00022	6	-214931	TPSS0	DefBas-6	D3	COSMO	B3d2NC
C00022	7	-214931	TPSS0	DefBas-6	D3	COSMO	B3d2NC
C00022	8	-214931	TPSS0	DefBas-6	D3	COSMO	B3d2NC
C00022	9	-214931	TPSS0	DefBas-6	D3	COSMO	B3d2NC
C00022	10	-214931	TPSS0	DefBas-6	D3	COSMO	B3d2NC
C00022	1	-214895	WB97X	DefBas-4	D3	COSMO	B3d2NC
C00022	2	-214895	WB97X	DefBas-4	D3	COSMO	B3d2NC
C00022	3	-214895	WB97X	DefBas-4	D3	COSMO	B3d2NC
C00022	4	-214895	WB97X	DefBas-4	D3	COSMO	B3d2NC
C00022	5	-214895	WB97X	DefBas-4	D3	COSMO	B3d2NC
C00022	6	-214895	WB97X	DefBas-4	D3	COSMO	B3d2NC
C00022	7	-214895	WB97X	DefBas-4	D3	COSMO	B3d2NC
C00022	8	-214895	WB97X	DefBas-4	D3	COSMO	B3d2NC
C00022	9	-214895	WB97X	DefBas-4	D3	COSMO	B3d2NC
C00022	10	-214895	WB97X	DefBas-4	D3	COSMO	B3d2NC
C00025	1	-346343	B2PLYP	DefBas-4	D3	COSMO	B3d2NC
C00025	2	-346342	B2PLYP	DefBas-4	D3	COSMO	B3d2NC
C00025	3	-346342	B2PLYP	DefBas-4	D3	COSMO	B3d2NC
C00025	4	-346343	B2PLYP	DefBas-4	D3	COSMO	B3d2NC
C00025	5	-346343	B2PLYP	DefBas-4	D3	COSMO	B3d2NC
C00025	6	-346342	B2PLYP	DefBas-4	D3	COSMO	B3d2NC
C00025	7	-346342	B2PLYP	DefBas-4	D3	COSMO	B3d2NC
C00025	8	-346343	B2PLYP	DefBas-4	D3	COSMO	B3d2NC
C00025	9	-346343	B2PLYP	DefBas-4	D3	COSMO	B3d2NC
C00025	10	-346342	B2PLYP	DefBas-4	D3	COSMO	B3d2NC
C00025	1	-346345	B2PLYP	DefBas-5	D3	COSMO	B3d2NC
C00025	1	-346346	B2PLYP	DefBas-5	D3	COSMO	B32DC
C00025	2	-346344	B2PLYP	DefBas-5	D3	COSMO	B3d2NC
C00025	2	-346346	B2PLYP	DefBas-5	D3	COSMO	B32DC
C00025	3	-346344	B2PLYP	DefBas-5	D3	COSMO	B3d2NC
C00025	3	-346345	B2PLYP	DefBas-5	D3	COSMO	B32DC
C00025	4	-346345	B2PLYP	DefBas-5	D3	COSMO	B3d2NC
C00025	4	-346345	B2PLYP	DefBas-5	D3	COSMO	B32DC
C00025	5	-346345	B2PLYP	DefBas-5	D3	COSMO	B3d2NC
C00025	5	-346347	B2PLYP	DefBas-5	D3	COSMO	B32DC
C00025	6	-346344	B2PLYP	DefBas-5	D3	COSMO	B3d2NC
C00025	6	-346345	B2PLYP	DefBas-5	D3	COSMO	B32DC
C00025	7	-346344	B2PLYP	DefBas-5	D3	COSMO	B3d2NC
C00025	7	-346345	B2PLYP	DefBas-5	D3	COSMO	B32DC
C00025	8	-346345	B2PLYP	DefBas-5	D3	COSMO	B3d2NC
C00025	8	-346349	B2PLYP	DefBas-5	D3	COSMO	B32DC
C00025	9	-346345	B2PLYP	DefBas-5	D3	COSMO	B3d2NC
C00025	9	-346345	B2PLYP	DefBas-5	D3	COSMO	B32DC
C00025	10	-346344	B2PLYP	DefBas-5	D3	COSMO	B3d2NC
C00025	10	-346346	B2PLYP	DefBas-5	D3	COSMO	B32DC
C00025	1	-346384	B2PLYP	DefBas-6	D3	COSMO	B3d2NC
C00025	2	-346383	B2PLYP	DefBas-6	D3	COSMO	B3d2NC
C00025	3	-346383	B2PLYP	DefBas-6	D3	COSMO	B3d2NC
C00025	4	-346384	B2PLYP	DefBas-6	D3	COSMO	B3d2NC
C00025	5	-346384	B2PLYP	DefBas-6	D3	COSMO	B3d2NC
C00025	6	-346382	B2PLYP	DefBas-6	D3	COSMO	B3d2NC
C00025	7	-346383	B2PLYP	DefBas-6	D3	COSMO	B3d2NC
C00025	8	-346384	B2PLYP	DefBas-6	D3	COSMO	B3d2NC
C00025	9	-346384	B2PLYP	DefBas-6	D3	COSMO	B3d2NC
C00025	10	-346382	B2PLYP	DefBas-6	D3	COSMO	B3d2NC
C00025	1	-346431	B3LYP	DefBas-4	D3	COSMO	B3d2NC
C00025	2	-346430	B3LYP	DefBas-4	D3	COSMO	B3d2NC
C00025	3	-346430	B3LYP	DefBas-4	D3	COSMO	B3d2NC
C00025	4	-346431	B3LYP	DefBas-4	D3	COSMO	B3d2NC
C00025	5	-346431	B3LYP	DefBas-4	D3	COSMO	B3d2NC
C00025	6	-346430	B3LYP	DefBas-4	D3	COSMO	B3d2NC
C00025	7	-346430	B3LYP	DefBas-4	D3	COSMO	B3d2NC
C00025	8	-346431	B3LYP	DefBas-4	D3	COSMO	B3d2NC
C00025	9	-346431	B3LYP	DefBas-4	D3	COSMO	B3d2NC
C00025	10	-346430	B3LYP	DefBas-4	D3	COSMO	B3d2NC
C00025	1	-346452	CAM-B3LYP	DefBas-4	D3	COSMO	B3d2NC
C00025	2	-346451	CAM-B3LYP	DefBas-4	D3	COSMO	B3d2NC
C00025	3	-346451	CAM-B3LYP	DefBas-4	D3	COSMO	B3d2NC
C00025	4	-346452	CAM-B3LYP	DefBas-4	D3	COSMO	B3d2NC
C00025	5	-346452	CAM-B3LYP	DefBas-4	D3	COSMO	B3d2NC
C00025	6	-346450	CAM-B3LYP	DefBas-4	D3	COSMO	B3d2NC
C00025	7	-346451	CAM-B3LYP	DefBas-4	D3	COSMO	B3d2NC
C00025	8	-346452	CAM-B3LYP	DefBas-4	D3	COSMO	B3d2NC
C00025	9	-346452	CAM-B3LYP	DefBas-4	D3	COSMO	B3d2NC
C00025	10	-346450	CAM-B3LYP	DefBas-4	D3	COSMO	B3d2NC
C00025	1	-345827	DLPNO-CCSD(T)	DefBas-4	D3	COSMO	B3d2NC
C00025	1	-345828	DLPNO-CCSD(T)	DefBas-4	D3	COSMO	B32DC
C00025	2	-345826	DLPNO-CCSD(T)	DefBas-4	D3	COSMO	B3d2NC
C00025	2	-345828	DLPNO-CCSD(T)	DefBas-4	D3	COSMO	B32DC
C00025	3	-345826	DLPNO-CCSD(T)	DefBas-4	D3	COSMO	B3d2NC
C00025	3	-345827	DLPNO-CCSD(T)	DefBas-4	D3	COSMO	B32DC
C00025	4	-345827	DLPNO-CCSD(T)	DefBas-4	D3	COSMO	B3d2NC
C00025	4	-345827	DLPNO-CCSD(T)	DefBas-4	D3	COSMO	B32DC
C00025	5	-345827	DLPNO-CCSD(T)	DefBas-4	D3	COSMO	B3d2NC
C00025	5	-345828	DLPNO-CCSD(T)	DefBas-4	D3	COSMO	B32DC
C00025	6	-345826	DLPNO-CCSD(T)	DefBas-4	D3	COSMO	B3d2NC
C00025	6	-345827	DLPNO-CCSD(T)	DefBas-4	D3	COSMO	B32DC
C00025	7	-345826	DLPNO-CCSD(T)	DefBas-4	D3	COSMO	B3d2NC
C00025	7	-345827	DLPNO-CCSD(T)	DefBas-4	D3	COSMO	B32DC
C00025	8	-345827	DLPNO-CCSD(T)	DefBas-4	D3	COSMO	B3d2NC
C00025	8	-345830	DLPNO-CCSD(T)	DefBas-4	D3	COSMO	B32DC
C00025	9	-345827	DLPNO-CCSD(T)	DefBas-4	D3	COSMO	B3d2NC
C00025	9	-345827	DLPNO-CCSD(T)	DefBas-4	D3	COSMO	B32DC
C00025	10	-345826	DLPNO-CCSD(T)	DefBas-4	D3	COSMO	B3d2NC
C00025	10	-345828	DLPNO-CCSD(T)	DefBas-4	D3	COSMO	B32DC
C00025	1	-345967	DSD-PBEP86	DefBas-4	D3	COSMO	B3d2NC
C00025	2	-345966	DSD-PBEP86	DefBas-4	D3	COSMO	B3d2NC
C00025	3	-345966	DSD-PBEP86	DefBas-4	D3	COSMO	B3d2NC
C00025	4	-345967	DSD-PBEP86	DefBas-4	D3	COSMO	B3d2NC
C00025	5	-345967	DSD-PBEP86	DefBas-4	D3	COSMO	B3d2NC
C00025	6	-345966	DSD-PBEP86	DefBas-4	D3	COSMO	B3d2NC
C00025	7	-345966	DSD-PBEP86	DefBas-4	D3	COSMO	B3d2NC
C00025	8	-345967	DSD-PBEP86	DefBas-4	D3	COSMO	B3d2NC
C00025	9	-345967	DSD-PBEP86	DefBas-4	D3	COSMO	B3d2NC
C00025	10	-345966	DSD-PBEP86	DefBas-4	D3	COSMO	B3d2NC
C00025	1	-347484	M06	DefBas-4	D3	COSMO	B3d2NC
C00025	2	-347482	M06	DefBas-4	D3	COSMO	B3d2NC
C00025	3	-347483	M06	DefBas-4	D3	COSMO	B3d2NC
C00025	4	-347484	M06	DefBas-4	D3	COSMO	B3d2NC
C00025	5	-347479	M06	DefBas-4	D3	COSMO	B3d2NC
C00025	6	-347481	M06	DefBas-4	D3	COSMO	B3d2NC
C00025	7	-347482	M06	DefBas-4	D3	COSMO	B3d2NC
C00025	8	-347484	M06	DefBas-4	D3	COSMO	B3d2NC
C00025	9	-347479	M06	DefBas-4	D3	COSMO	B3d2NC
C00025	10	-347481	M06	DefBas-4	D3	COSMO	B3d2NC
C00025	1	-347485	M06	DefBas-5	D3	COSMO	B3d2NC
C00025	2	-347484	M06	DefBas-5	D3	COSMO	B3d2NC
C00025	3	-347484	M06	DefBas-5	D3	COSMO	B3d2NC
C00025	4	-347485	M06	DefBas-5	D3	COSMO	B3d2NC
C00025	5	-347480	M06	DefBas-5	D3	COSMO	B3d2NC
C00025	6	-347483	M06	DefBas-5	D3	COSMO	B3d2NC
C00025	7	-347484	M06	DefBas-5	D3	COSMO	B3d2NC
C00025	8	-347485	M06	DefBas-5	D3	COSMO	B3d2NC
C00025	9	-347480	M06	DefBas-5	D3	COSMO	B3d2NC
C00025	10	-347483	M06	DefBas-5	D3	COSMO	B3d2NC
C00025	1	-347497	M06	DefBas-6	D3	COSMO	B3d2NC
C00025	2	-347495	M06	DefBas-6	D3	COSMO	B3d2NC
C00025	3	-347495	M06	DefBas-6	D3	COSMO	B3d2NC
C00025	5	-347491	M06	DefBas-6	D3	COSMO	B3d2NC
C00025	6	-347494	M06	DefBas-6	D3	COSMO	B3d2NC
C00025	7	-347495	M06	DefBas-6	D3	COSMO	B3d2NC
C00025	8	-347497	M06	DefBas-6	D3	COSMO	B3d2NC
C00025	9	-347492	M06	DefBas-6	D3	COSMO	B3d2NC
C00025	10	-347494	M06	DefBas-6	D3	COSMO	B3d2NC
C00025	3	-346451	M062X	DefBas-4	D3	COSMO	B3d2NC
C00025	6	-346450	M062X	DefBas-4	D3	COSMO	B3d2NC
C00025	7	-346451	M062X	DefBas-4	D3	COSMO	B3d2NC
C00025	8	-346452	M062X	DefBas-4	D3	COSMO	B3d2NC
C00025	9	-346452	M062X	DefBas-4	D3	COSMO	B3d2NC
C00025	2	-346211	PBE	DefBas-4	D3	COSMO	B3d2NC
C00025	5	-346213	PBE	DefBas-4	D3	COSMO	B3d2NC
C00025	9	-346213	PBE	DefBas-4	D3	COSMO	B3d2NC
C00025	1	-346221	PBE0	DefBas-4	D3	COSMO	B3d2NC
C00025	2	-346219	PBE0	DefBas-4	D3	COSMO	B3d2NC
C00025	3	-346219	PBE0	DefBas-4	D3	COSMO	B3d2NC
C00025	4	-346221	PBE0	DefBas-4	D3	COSMO	B3d2NC
C00025	5	-346221	PBE0	DefBas-4	D3	COSMO	B3d2NC
C00025	6	-346219	PBE0	DefBas-4	D3	COSMO	B3d2NC
C00025	7	-346219	PBE0	DefBas-4	D3	COSMO	B3d2NC
C00025	8	-346221	PBE0	DefBas-4	D3	COSMO	B3d2NC
C00025	9	-346221	PBE0	DefBas-4	D3	COSMO	B3d2NC
C00025	10	-346219	PBE0	DefBas-4	D3	COSMO	B3d2NC
C00025	1	-345725	RI-SCS-MP2	DefBas-4	D3	COSMO	B3d2NC
C00025	2	-345724	RI-SCS-MP2	DefBas-4	D3	COSMO	B3d2NC
C00025	3	-345724	RI-SCS-MP2	DefBas-4	D3	COSMO	B3d2NC
C00025	4	-345725	RI-SCS-MP2	DefBas-4	D3	COSMO	B3d2NC
C00025	5	-345724	RI-SCS-MP2	DefBas-4	D3	COSMO	B3d2NC
C00025	6	-345724	RI-SCS-MP2	DefBas-4	D3	COSMO	B3d2NC
C00025	7	-345724	RI-SCS-MP2	DefBas-4	D3	COSMO	B3d2NC
C00025	8	-345725	RI-SCS-MP2	DefBas-4	D3	COSMO	B3d2NC
C00025	9	-345724	RI-SCS-MP2	DefBas-4	D3	COSMO	B3d2NC
C00025	10	-345724	RI-SCS-MP2	DefBas-4	D3	COSMO	B3d2NC
C00025	1	-346555	TPSS0	DefBas-4	D3	COSMO	B3d2NC
C00025	2	-346554	TPSS0	DefBas-4	D3	COSMO	B3d2NC
C00025	3	-346554	TPSS0	DefBas-4	D3	COSMO	B3d2NC
C00025	4	-346555	TPSS0	DefBas-4	D3	COSMO	B3d2NC
C00025	5	-346555	TPSS0	DefBas-4	D3	COSMO	B3d2NC
C00025	6	-346553	TPSS0	DefBas-4	D3	COSMO	B3d2NC
C00025	7	-346554	TPSS0	DefBas-4	D3	COSMO	B3d2NC
C00025	8	-346555	TPSS0	DefBas-4	D3	COSMO	B3d2NC
C00025	9	-346555	TPSS0	DefBas-4	D3	COSMO	B3d2NC
C00025	10	-346554	TPSS0	DefBas-4	D3	COSMO	B3d2NC
C00025	1	-346556	TPSS0	DefBas-5	D3	COSMO	B3d2NC
C00025	2	-346555	TPSS0	DefBas-5	D3	COSMO	B3d2NC
C00025	3	-346555	TPSS0	DefBas-5	D3	COSMO	B3d2NC
C00025	4	-346556	TPSS0	DefBas-5	D3	COSMO	B3d2NC
C00025	5	-346556	TPSS0	DefBas-5	D3	COSMO	B3d2NC
C00025	6	-346555	TPSS0	DefBas-5	D3	COSMO	B3d2NC
C00025	7	-346555	TPSS0	DefBas-5	D3	COSMO	B3d2NC
C00025	8	-346556	TPSS0	DefBas-5	D3	COSMO	B3d2NC
C00025	9	-346556	TPSS0	DefBas-5	D3	COSMO	B3d2NC
C00025	10	-346555	TPSS0	DefBas-5	D3	COSMO	B3d2NC
C00025	1	-346566	TPSS0	DefBas-6	D3	COSMO	B3d2NC
C00025	2	-346565	TPSS0	DefBas-6	D3	COSMO	B3d2NC
C00025	3	-346565	TPSS0	DefBas-6	D3	COSMO	B3d2NC
C00025	4	-346566	TPSS0	DefBas-6	D3	COSMO	B3d2NC
C00025	5	-346566	TPSS0	DefBas-6	D3	COSMO	B3d2NC
C00025	6	-346564	TPSS0	DefBas-6	D3	COSMO	B3d2NC
C00025	7	-346565	TPSS0	DefBas-6	D3	COSMO	B3d2NC
C00025	8	-346566	TPSS0	DefBas-6	D3	COSMO	B3d2NC
C00025	9	-346566	TPSS0	DefBas-6	D3	COSMO	B3d2NC
C00025	10	-346564	TPSS0	DefBas-6	D3	COSMO	B3d2NC
C00025	1	-346502	WB97X	DefBas-4	D3	COSMO	B3d2NC
C00025	2	-346501	WB97X	DefBas-4	D3	COSMO	B3d2NC
C00025	3	-346501	WB97X	DefBas-4	D3	COSMO	B3d2NC
C00025	4	-346502	WB97X	DefBas-4	D3	COSMO	B3d2NC
C00025	5	-346502	WB97X	DefBas-4	D3	COSMO	B3d2NC
C00025	6	-346500	WB97X	DefBas-4	D3	COSMO	B3d2NC
C00025	7	-346501	WB97X	DefBas-4	D3	COSMO	B3d2NC
C00025	8	-346502	WB97X	DefBas-4	D3	COSMO	B3d2NC
C00025	9	-346502	WB97X	DefBas-4	D3	COSMO	B3d2NC
C00025	10	-346500	WB97X	DefBas-4	D3	COSMO	B3d2NC
C00026	1	-357768	B2PLYP	DefBas-4	D3	COSMO	B3d2NC
C00026	2	-357761	B2PLYP	DefBas-4	D3	COSMO	B3d2NC
C00026	3	-357768	B2PLYP	DefBas-4	D3	COSMO	B3d2NC
C00026	4	-357764	B2PLYP	DefBas-4	D3	COSMO	B3d2NC
C00026	5	-357766	B2PLYP	DefBas-4	D3	COSMO	B3d2NC
C00026	6	-357770	B2PLYP	DefBas-4	D3	COSMO	B3d2NC
C00026	7	-357767	B2PLYP	DefBas-4	D3	COSMO	B3d2NC
C00026	8	-357769	B2PLYP	DefBas-4	D3	COSMO	B3d2NC
C00026	9	-357764	B2PLYP	DefBas-4	D3	COSMO	B3d2NC
C00026	10	-357770	B2PLYP	DefBas-4	D3	COSMO	B3d2NC
C00026	1	-357771	B2PLYP	DefBas-5	D3	COSMO	B3d2NC
C00026	1	-357768	B2PLYP	DefBas-5	D3	COSMO	B31DC
C00026	1	-357772	B2PLYP	DefBas-5	D3	COSMO	B32DC
C00026	2	-357764	B2PLYP	DefBas-5	D3	COSMO	B3d2NC
C00026	2	-357769	B2PLYP	DefBas-5	D3	COSMO	B31DC
C00026	2	-357773	B2PLYP	DefBas-5	D3	COSMO	B32DC
C00026	3	-357771	B2PLYP	DefBas-5	D3	COSMO	B3d2NC
C00026	3	-357768	B2PLYP	DefBas-5	D3	COSMO	B31DC
C00026	3	-357772	B2PLYP	DefBas-5	D3	COSMO	B32DC
C00026	4	-357767	B2PLYP	DefBas-5	D3	COSMO	B3d2NC
C00026	4	-357769	B2PLYP	DefBas-5	D3	COSMO	B31DC
C00026	4	-357772	B2PLYP	DefBas-5	D3	COSMO	B32DC
C00026	5	-357769	B2PLYP	DefBas-5	D3	COSMO	B3d2NC
C00026	5	-357769	B2PLYP	DefBas-5	D3	COSMO	B31DC
C00026	5	-357773	B2PLYP	DefBas-5	D3	COSMO	B32DC
C00026	6	-357773	B2PLYP	DefBas-5	D3	COSMO	B3d2NC
C00026	6	-357768	B2PLYP	DefBas-5	D3	COSMO	B31DC
C00026	6	-357772	B2PLYP	DefBas-5	D3	COSMO	B32DC
C00026	7	-357770	B2PLYP	DefBas-5	D3	COSMO	B3d2NC
C00026	7	-357769	B2PLYP	DefBas-5	D3	COSMO	B31DC
C00026	7	-357773	B2PLYP	DefBas-5	D3	COSMO	B32DC
C00026	8	-357772	B2PLYP	DefBas-5	D3	COSMO	B3d2NC
C00026	8	-357764	B2PLYP	DefBas-5	D3	COSMO	B31DC
C00026	8	-357768	B2PLYP	DefBas-5	D3	COSMO	B32DC
C00026	9	-357767	B2PLYP	DefBas-5	D3	COSMO	B3d2NC
C00026	9	-357764	B2PLYP	DefBas-5	D3	COSMO	B31DC
C00026	9	-357768	B2PLYP	DefBas-5	D3	COSMO	B32DC
C00026	10	-357773	B2PLYP	DefBas-5	D3	COSMO	B3d2NC
C00026	10	-357764	B2PLYP	DefBas-5	D3	COSMO	B31DC
C00026	10	-357768	B2PLYP	DefBas-5	D3	COSMO	B32DC
C00026	1	-357809	B2PLYP	DefBas-6	D3	COSMO	B3d2NC
C00026	2	-357802	B2PLYP	DefBas-6	D3	COSMO	B3d2NC
C00026	3	-357809	B2PLYP	DefBas-6	D3	COSMO	B3d2NC
C00026	4	-357805	B2PLYP	DefBas-6	D3	COSMO	B3d2NC
C00026	5	-357807	B2PLYP	DefBas-6	D3	COSMO	B3d2NC
C00026	6	-357811	B2PLYP	DefBas-6	D3	COSMO	B3d2NC
C00026	7	-357807	B2PLYP	DefBas-6	D3	COSMO	B3d2NC
C00026	8	-357810	B2PLYP	DefBas-6	D3	COSMO	B3d2NC
C00026	9	-357805	B2PLYP	DefBas-6	D3	COSMO	B3d2NC
C00026	10	-357811	B2PLYP	DefBas-6	D3	COSMO	B3d2NC
C00026	1	-357786	B2PLYP	DefBas-6	D3	NONE	B3d2NC
C00026	2	-357788	B2PLYP	DefBas-6	D3	NONE	B3d2NC
C00026	3	-357789	B2PLYP	DefBas-6	D3	NONE	B3d2NC
C00026	4	-357778	B2PLYP	DefBas-6	D3	NONE	B3d2NC
C00026	5	-357791	B2PLYP	DefBas-6	D3	NONE	B3d2NC
C00026	6	-357791	B2PLYP	DefBas-6	D3	NONE	B3d2NC
C00026	7	-357782	B2PLYP	DefBas-6	D3	NONE	B3d2NC
C00026	8	-357782	B2PLYP	DefBas-6	D3	NONE	B3d2NC
C00026	9	-357793	B2PLYP	DefBas-6	D3	NONE	B3d2NC
C00026	10	-357793	B2PLYP	DefBas-6	D3	NONE	B3d2NC
C00026	1	-357800	B2PLYP	DefBas-6	NONE	COSMO	B3d2NC
C00026	2	-357802	B2PLYP	DefBas-6	NONE	COSMO	B3d2NC
C00026	3	-357801	B2PLYP	DefBas-6	NONE	COSMO	B3d2NC
C00026	4	-357795	B2PLYP	DefBas-6	NONE	COSMO	B3d2NC
C00026	5	-357803	B2PLYP	DefBas-6	NONE	COSMO	B3d2NC
C00026	6	-357802	B2PLYP	DefBas-6	NONE	COSMO	B3d2NC
C00026	7	-357798	B2PLYP	DefBas-6	NONE	COSMO	B3d2NC
C00026	8	-357798	B2PLYP	DefBas-6	NONE	COSMO	B3d2NC
C00026	9	-357804	B2PLYP	DefBas-6	NONE	COSMO	B3d2NC
C00026	10	-357804	B2PLYP	DefBas-6	NONE	COSMO	B3d2NC
C00026	1	-357854	B3LYP	DefBas-4	D3	COSMO	B3d2NC
C00026	2	-357847	B3LYP	DefBas-4	D3	COSMO	B3d2NC
C00026	3	-357854	B3LYP	DefBas-4	D3	COSMO	B3d2NC
C00026	4	-357850	B3LYP	DefBas-4	D3	COSMO	B3d2NC
C00026	5	-357852	B3LYP	DefBas-4	D3	COSMO	B3d2NC
C00026	6	-357856	B3LYP	DefBas-4	D3	COSMO	B3d2NC
C00026	7	-357852	B3LYP	DefBas-4	D3	COSMO	B3d2NC
C00026	8	-357855	B3LYP	DefBas-4	D3	COSMO	B3d2NC
C00026	9	-357850	B3LYP	DefBas-4	D3	COSMO	B3d2NC
C00026	10	-357856	B3LYP	DefBas-4	D3	COSMO	B3d2NC
C00026	1	-357879	CAM-B3LYP	DefBas-4	D3	COSMO	B3d2NC
C00026	2	-357871	CAM-B3LYP	DefBas-4	D3	COSMO	B3d2NC
C00026	3	-357878	CAM-B3LYP	DefBas-4	D3	COSMO	B3d2NC
C00026	4	-357874	CAM-B3LYP	DefBas-4	D3	COSMO	B3d2NC
C00026	5	-357876	CAM-B3LYP	DefBas-4	D3	COSMO	B3d2NC
C00026	6	-357881	CAM-B3LYP	DefBas-4	D3	COSMO	B3d2NC
C00026	7	-357877	CAM-B3LYP	DefBas-4	D3	COSMO	B3d2NC
C00026	8	-357880	CAM-B3LYP	DefBas-4	D3	COSMO	B3d2NC
C00026	9	-357874	CAM-B3LYP	DefBas-4	D3	COSMO	B3d2NC
C00026	10	-357881	CAM-B3LYP	DefBas-4	D3	COSMO	B3d2NC
C00026	1	-357240	DLPNO-CCSD(T)	DefBas-4	D3	COSMO	B3d2NC
C00026	1	-357242	DLPNO-CCSD(T)	DefBas-4	D3	COSMO	B32DC
C00026	2	-357233	DLPNO-CCSD(T)	DefBas-4	D3	COSMO	B3d2NC
C00026	2	-357242	DLPNO-CCSD(T)	DefBas-4	D3	COSMO	B32DC
C00026	3	-357240	DLPNO-CCSD(T)	DefBas-4	D3	COSMO	B3d2NC
C00026	3	-357241	DLPNO-CCSD(T)	DefBas-4	D3	COSMO	B32DC
C00026	4	-357236	DLPNO-CCSD(T)	DefBas-4	D3	COSMO	B3d2NC
C00026	4	-357242	DLPNO-CCSD(T)	DefBas-4	D3	COSMO	B32DC
C00026	5	-357238	DLPNO-CCSD(T)	DefBas-4	D3	COSMO	B3d2NC
C00026	5	-357242	DLPNO-CCSD(T)	DefBas-4	D3	COSMO	B32DC
C00026	6	-357242	DLPNO-CCSD(T)	DefBas-4	D3	COSMO	B3d2NC
C00026	6	-357241	DLPNO-CCSD(T)	DefBas-4	D3	COSMO	B32DC
C00026	7	-357239	DLPNO-CCSD(T)	DefBas-4	D3	COSMO	B3d2NC
C00026	7	-357242	DLPNO-CCSD(T)	DefBas-4	D3	COSMO	B32DC
C00026	8	-357241	DLPNO-CCSD(T)	DefBas-4	D3	COSMO	B3d2NC
C00026	8	-357237	DLPNO-CCSD(T)	DefBas-4	D3	COSMO	B32DC
C00026	9	-357236	DLPNO-CCSD(T)	DefBas-4	D3	COSMO	B3d2NC
C00026	9	-357237	DLPNO-CCSD(T)	DefBas-4	D3	COSMO	B32DC
C00026	10	-357242	DLPNO-CCSD(T)	DefBas-4	D3	COSMO	B3d2NC
C00026	10	-357237	DLPNO-CCSD(T)	DefBas-4	D3	COSMO	B32DC
C00026	1	-357243	DLPNO-CCSD(T)	DefBas-5	D3	COSMO	B3d2NC
C00026	2	-357245	DLPNO-CCSD(T)	DefBas-5	D3	COSMO	B3d2NC
C00026	3	-357243	DLPNO-CCSD(T)	DefBas-5	D3	COSMO	B3d2NC
C00026	4	-357238	DLPNO-CCSD(T)	DefBas-5	D3	COSMO	B3d2NC
C00026	5	-357245	DLPNO-CCSD(T)	DefBas-5	D3	COSMO	B3d2NC
C00026	6	-357244	DLPNO-CCSD(T)	DefBas-5	D3	COSMO	B3d2NC
C00026	7	-357241	DLPNO-CCSD(T)	DefBas-5	D3	COSMO	B3d2NC
C00026	8	-357241	DLPNO-CCSD(T)	DefBas-5	D3	COSMO	B3d2NC
C00026	9	-357246	DLPNO-CCSD(T)	DefBas-5	D3	COSMO	B3d2NC
C00026	10	-357246	DLPNO-CCSD(T)	DefBas-5	D3	COSMO	B3d2NC
C00026	1	-357223	DLPNO-CCSD(T)	DefBas-5	D3	NONE	B3d2NC
C00026	2	-357225	DLPNO-CCSD(T)	DefBas-5	D3	NONE	B3d2NC
C00026	3	-357225	DLPNO-CCSD(T)	DefBas-5	D3	NONE	B3d2NC
C00026	4	-357214	DLPNO-CCSD(T)	DefBas-5	D3	NONE	B3d2NC
C00026	5	-357227	DLPNO-CCSD(T)	DefBas-5	D3	NONE	B3d2NC
C00026	6	-357227	DLPNO-CCSD(T)	DefBas-5	D3	NONE	B3d2NC
C00026	7	-357219	DLPNO-CCSD(T)	DefBas-5	D3	NONE	B3d2NC
C00026	8	-357218	DLPNO-CCSD(T)	DefBas-5	D3	NONE	B3d2NC
C00026	9	-357229	DLPNO-CCSD(T)	DefBas-5	D3	NONE	B3d2NC
C00026	10	-357229	DLPNO-CCSD(T)	DefBas-5	D3	NONE	B3d2NC
C00026	1	-357243	DLPNO-CCSD(T)	DefBas-5	NONE	COSMO	B3d2NC
C00026	2	-357245	DLPNO-CCSD(T)	DefBas-5	NONE	COSMO	B3d2NC
C00026	3	-357243	DLPNO-CCSD(T)	DefBas-5	NONE	COSMO	B3d2NC
C00026	4	-357238	DLPNO-CCSD(T)	DefBas-5	NONE	COSMO	B3d2NC
C00026	5	-357245	DLPNO-CCSD(T)	DefBas-5	NONE	COSMO	B3d2NC
C00026	6	-357244	DLPNO-CCSD(T)	DefBas-5	NONE	COSMO	B3d2NC
C00026	7	-357241	DLPNO-CCSD(T)	DefBas-5	NONE	COSMO	B3d2NC
C00026	8	-357241	DLPNO-CCSD(T)	DefBas-5	NONE	COSMO	B3d2NC
C00026	9	-357246	DLPNO-CCSD(T)	DefBas-5	NONE	COSMO	B3d2NC
C00026	10	-357246	DLPNO-CCSD(T)	DefBas-5	NONE	COSMO	B3d2NC
C00026	2	-357355	DLPNO-CCSD(T)	DefBas-6	D3	COSMO	B3d2NC
C00026	3	-357353	DLPNO-CCSD(T)	DefBas-6	D3	COSMO	B3d2NC
C00026	4	-357348	DLPNO-CCSD(T)	DefBas-6	D3	COSMO	B3d2NC
C00026	5	-357356	DLPNO-CCSD(T)	DefBas-6	D3	COSMO	B3d2NC
C00026	6	-357354	DLPNO-CCSD(T)	DefBas-6	D3	COSMO	B3d2NC
C00026	7	-357351	DLPNO-CCSD(T)	DefBas-6	D3	COSMO	B3d2NC
C00026	8	-357351	DLPNO-CCSD(T)	DefBas-6	D3	COSMO	B3d2NC
C00026	9	-357357	DLPNO-CCSD(T)	DefBas-6	D3	COSMO	B3d2NC
C00026	1	-357383	DSD-PBEP86	DefBas-4	D3	COSMO	B3d2NC
C00026	2	-357376	DSD-PBEP86	DefBas-4	D3	COSMO	B3d2NC
C00026	3	-357383	DSD-PBEP86	DefBas-4	D3	COSMO	B3d2NC
C00026	4	-357379	DSD-PBEP86	DefBas-4	D3	COSMO	B3d2NC
C00026	5	-357381	DSD-PBEP86	DefBas-4	D3	COSMO	B3d2NC
C00026	6	-357385	DSD-PBEP86	DefBas-4	D3	COSMO	B3d2NC
C00026	7	-357382	DSD-PBEP86	DefBas-4	D3	COSMO	B3d2NC
C00026	8	-357384	DSD-PBEP86	DefBas-4	D3	COSMO	B3d2NC
C00026	9	-357379	DSD-PBEP86	DefBas-4	D3	COSMO	B3d2NC
C00026	10	-357385	DSD-PBEP86	DefBas-4	D3	COSMO	B3d2NC
C00026	1	-358666	M06	DefBas-4	D3	COSMO	B3d2NC
C00026	2	-358662	M06	DefBas-4	D3	COSMO	B3d2NC
C00026	3	-358666	M06	DefBas-4	D3	COSMO	B3d2NC
C00026	4	-358665	M06	DefBas-4	D3	COSMO	B3d2NC
C00026	5	-358665	M06	DefBas-4	D3	COSMO	B3d2NC
C00026	6	-358667	M06	DefBas-4	D3	COSMO	B3d2NC
C00026	7	-358665	M06	DefBas-4	D3	COSMO	B3d2NC
C00026	8	-358667	M06	DefBas-4	D3	COSMO	B3d2NC
C00026	9	-358664	M06	DefBas-4	D3	COSMO	B3d2NC
C00026	10	-358668	M06	DefBas-4	D3	COSMO	B3d2NC
C00026	1	-358668	M06	DefBas-5	D3	COSMO	B3d2NC
C00026	2	-358664	M06	DefBas-5	D3	COSMO	B3d2NC
C00026	3	-358668	M06	DefBas-5	D3	COSMO	B3d2NC
C00026	4	-358666	M06	DefBas-5	D3	COSMO	B3d2NC
C00026	5	-358667	M06	DefBas-5	D3	COSMO	B3d2NC
C00026	6	-358669	M06	DefBas-5	D3	COSMO	B3d2NC
C00026	7	-358667	M06	DefBas-5	D3	COSMO	B3d2NC
C00026	8	-358669	M06	DefBas-5	D3	COSMO	B3d2NC
C00026	9	-358666	M06	DefBas-5	D3	COSMO	B3d2NC
C00026	10	-358669	M06	DefBas-5	D3	COSMO	B3d2NC
C00026	2	-358675	M06	DefBas-6	D3	COSMO	B3d2NC
C00026	3	-358679	M06	DefBas-6	D3	COSMO	B3d2NC
C00026	4	-358677	M06	DefBas-6	D3	COSMO	B3d2NC
C00026	5	-358678	M06	DefBas-6	D3	COSMO	B3d2NC
C00026	6	-358680	M06	DefBas-6	D3	COSMO	B3d2NC
C00026	7	-358678	M06	DefBas-6	D3	COSMO	B3d2NC
C00026	8	-358680	M06	DefBas-6	D3	COSMO	B3d2NC
C00026	9	-358677	M06	DefBas-6	D3	COSMO	B3d2NC
C00026	1	-357874	M062X	DefBas-4	D3	COSMO	B3d2NC
C00026	2	-357868	M062X	DefBas-4	D3	COSMO	B3d2NC
C00026	3	-357874	M062X	DefBas-4	D3	COSMO	B3d2NC
C00026	4	-357872	M062X	DefBas-4	D3	COSMO	B3d2NC
C00026	5	-357877	M062X	DefBas-4	D3	COSMO	B3d2NC
C00026	6	-357878	M062X	DefBas-4	D3	COSMO	B3d2NC
C00026	7	-357874	M062X	DefBas-4	D3	COSMO	B3d2NC
C00026	8	-357877	M062X	DefBas-4	D3	COSMO	B3d2NC
C00026	9	-357872	M062X	DefBas-4	D3	COSMO	B3d2NC
C00026	10	-357878	M062X	DefBas-4	D3	COSMO	B3d2NC
C00026	1	-357635	PBE	DefBas-4	D3	COSMO	B3d2NC
C00026	2	-357628	PBE	DefBas-4	D3	COSMO	B3d2NC
C00026	3	-357635	PBE	DefBas-4	D3	COSMO	B3d2NC
C00026	4	-357631	PBE	DefBas-4	D3	COSMO	B3d2NC
C00026	5	-357633	PBE	DefBas-4	D3	COSMO	B3d2NC
C00026	6	-357637	PBE	DefBas-4	D3	COSMO	B3d2NC
C00026	7	-357633	PBE	DefBas-4	D3	COSMO	B3d2NC
C00026	8	-357635	PBE	DefBas-4	D3	COSMO	B3d2NC
C00026	9	-357631	PBE	DefBas-4	D3	COSMO	B3d2NC
C00026	10	-357637	PBE	DefBas-4	D3	COSMO	B3d2NC
C00026	1	-357635	PBE	DefBas-5	D3	COSMO	B3d2NC
C00026	2	-357637	PBE	DefBas-5	D3	COSMO	B3d2NC
C00026	3	-357635	PBE	DefBas-5	D3	COSMO	B3d2NC
C00026	4	-357630	PBE	DefBas-5	D3	COSMO	B3d2NC
C00026	5	-357637	PBE	DefBas-5	D3	COSMO	B3d2NC
C00026	6	-357637	PBE	DefBas-5	D3	COSMO	B3d2NC
C00026	7	-357633	PBE	DefBas-5	D3	COSMO	B3d2NC
C00026	8	-357633	PBE	DefBas-5	D3	COSMO	B3d2NC
C00026	9	-357639	PBE	DefBas-5	D3	COSMO	B3d2NC
C00026	10	-357639	PBE	DefBas-5	D3	COSMO	B3d2NC
C00026	1	-357615	PBE	DefBas-5	D3	NONE	B3d2NC
C00026	2	-357617	PBE	DefBas-5	D3	NONE	B3d2NC
C00026	3	-357617	PBE	DefBas-5	D3	NONE	B3d2NC
C00026	4	-357607	PBE	DefBas-5	D3	NONE	B3d2NC
C00026	5	-357619	PBE	DefBas-5	D3	NONE	B3d2NC
C00026	6	-357620	PBE	DefBas-5	D3	NONE	B3d2NC
C00026	7	-357611	PBE	DefBas-5	D3	NONE	B3d2NC
C00026	8	-357611	PBE	DefBas-5	D3	NONE	B3d2NC
C00026	9	-357622	PBE	DefBas-5	D3	NONE	B3d2NC
C00026	10	-357622	PBE	DefBas-5	D3	NONE	B3d2NC
C00026	1	-357626	PBE	DefBas-5	NONE	COSMO	B3d2NC
C00026	2	-357628	PBE	DefBas-5	NONE	COSMO	B3d2NC
C00026	3	-357626	PBE	DefBas-5	NONE	COSMO	B3d2NC
C00026	4	-357621	PBE	DefBas-5	NONE	COSMO	B3d2NC
C00026	5	-357628	PBE	DefBas-5	NONE	COSMO	B3d2NC
C00026	6	-357628	PBE	DefBas-5	NONE	COSMO	B3d2NC
C00026	7	-357624	PBE	DefBas-5	NONE	COSMO	B3d2NC
C00026	8	-357624	PBE	DefBas-5	NONE	COSMO	B3d2NC
C00026	9	-357630	PBE	DefBas-5	NONE	COSMO	B3d2NC
C00026	10	-357630	PBE	DefBas-5	NONE	COSMO	B3d2NC
C00026	1	-357644	PBE	DefBas-6	D3	COSMO	B3d2NC
C00026	2	-357646	PBE	DefBas-6	D3	COSMO	B3d2NC
C00026	3	-357644	PBE	DefBas-6	D3	COSMO	B3d2NC
C00026	4	-357639	PBE	DefBas-6	D3	COSMO	B3d2NC
C00026	5	-357646	PBE	DefBas-6	D3	COSMO	B3d2NC
C00026	6	-357646	PBE	DefBas-6	D3	COSMO	B3d2NC
C00026	7	-357642	PBE	DefBas-6	D3	COSMO	B3d2NC
C00026	8	-357642	PBE	DefBas-6	D3	COSMO	B3d2NC
C00026	9	-357648	PBE	DefBas-6	D3	COSMO	B3d2NC
C00026	10	-357648	PBE	DefBas-6	D3	COSMO	B3d2NC
C00026	1	-357632	PBE0	DefBas-4	D3	COSMO	B3d2NC
C00026	2	-357625	PBE0	DefBas-4	D3	COSMO	B3d2NC
C00026	3	-357632	PBE0	DefBas-4	D3	COSMO	B3d2NC
C00026	4	-357628	PBE0	DefBas-4	D3	COSMO	B3d2NC
C00026	5	-357630	PBE0	DefBas-4	D3	COSMO	B3d2NC
C00026	6	-357634	PBE0	DefBas-4	D3	COSMO	B3d2NC
C00026	7	-357630	PBE0	DefBas-4	D3	COSMO	B3d2NC
C00026	8	-357633	PBE0	DefBas-4	D3	COSMO	B3d2NC
C00026	9	-357628	PBE0	DefBas-4	D3	COSMO	B3d2NC
C00026	10	-357634	PBE0	DefBas-4	D3	COSMO	B3d2NC
C00026	1	-357142	RI-SCS-MP2	DefBas-4	D3	COSMO	B3d2NC
C00026	2	-357135	RI-SCS-MP2	DefBas-4	D3	COSMO	B3d2NC
C00026	3	-357142	RI-SCS-MP2	DefBas-4	D3	COSMO	B3d2NC
C00026	4	-357138	RI-SCS-MP2	DefBas-4	D3	COSMO	B3d2NC
C00026	5	-357140	RI-SCS-MP2	DefBas-4	D3	COSMO	B3d2NC
C00026	6	-357144	RI-SCS-MP2	DefBas-4	D3	COSMO	B3d2NC
C00026	7	-357141	RI-SCS-MP2	DefBas-4	D3	COSMO	B3d2NC
C00026	8	-357143	RI-SCS-MP2	DefBas-4	D3	COSMO	B3d2NC
C00026	9	-357138	RI-SCS-MP2	DefBas-4	D3	COSMO	B3d2NC
C00026	10	-357144	RI-SCS-MP2	DefBas-4	D3	COSMO	B3d2NC
C00026	1	-357965	TPSS0	DefBas-4	D3	COSMO	B3d2NC
C00026	2	-357958	TPSS0	DefBas-4	D3	COSMO	B3d2NC
C00026	3	-357965	TPSS0	DefBas-4	D3	COSMO	B3d2NC
C00026	4	-357961	TPSS0	DefBas-4	D3	COSMO	B3d2NC
C00026	5	-357963	TPSS0	DefBas-4	D3	COSMO	B3d2NC
C00026	6	-357968	TPSS0	DefBas-4	D3	COSMO	B3d2NC
C00026	7	-357964	TPSS0	DefBas-4	D3	COSMO	B3d2NC
C00026	8	-357966	TPSS0	DefBas-4	D3	COSMO	B3d2NC
C00026	9	-357961	TPSS0	DefBas-4	D3	COSMO	B3d2NC
C00026	10	-357968	TPSS0	DefBas-4	D3	COSMO	B3d2NC
C00026	1	-357967	TPSS0	DefBas-5	D3	COSMO	B3d2NC
C00026	2	-357960	TPSS0	DefBas-5	D3	COSMO	B3d2NC
C00026	3	-357967	TPSS0	DefBas-5	D3	COSMO	B3d2NC
C00026	4	-357963	TPSS0	DefBas-5	D3	COSMO	B3d2NC
C00026	5	-357965	TPSS0	DefBas-5	D3	COSMO	B3d2NC
C00026	6	-357969	TPSS0	DefBas-5	D3	COSMO	B3d2NC
C00026	7	-357965	TPSS0	DefBas-5	D3	COSMO	B3d2NC
C00026	8	-357968	TPSS0	DefBas-5	D3	COSMO	B3d2NC
C00026	9	-357963	TPSS0	DefBas-5	D3	COSMO	B3d2NC
C00026	10	-357969	TPSS0	DefBas-5	D3	COSMO	B3d2NC
C00026	1	-357977	TPSS0	DefBas-6	D3	COSMO	B3d2NC
C00026	2	-357970	TPSS0	DefBas-6	D3	COSMO	B3d2NC
C00026	3	-357977	TPSS0	DefBas-6	D3	COSMO	B3d2NC
C00026	4	-357973	TPSS0	DefBas-6	D3	COSMO	B3d2NC
C00026	5	-357975	TPSS0	DefBas-6	D3	COSMO	B3d2NC
C00026	6	-357979	TPSS0	DefBas-6	D3	COSMO	B3d2NC
C00026	7	-357975	TPSS0	DefBas-6	D3	COSMO	B3d2NC
C00026	8	-357977	TPSS0	DefBas-6	D3	COSMO	B3d2NC
C00026	9	-357973	TPSS0	DefBas-6	D3	COSMO	B3d2NC
C00026	10	-357979	TPSS0	DefBas-6	D3	COSMO	B3d2NC
C00026	1	-357917	WB97X	DefBas-4	D3	COSMO	B3d2NC
C00026	2	-357910	WB97X	DefBas-4	D3	COSMO	B3d2NC
C00026	3	-357917	WB97X	DefBas-4	D3	COSMO	B3d2NC
C00026	4	-357913	WB97X	DefBas-4	D3	COSMO	B3d2NC
C00026	5	-357915	WB97X	DefBas-4	D3	COSMO	B3d2NC
C00026	6	-357919	WB97X	DefBas-4	D3	COSMO	B3d2NC
C00026	7	-357915	WB97X	DefBas-4	D3	COSMO	B3d2NC
C00026	8	-357918	WB97X	DefBas-4	D3	COSMO	B3d2NC
C00026	9	-357913	WB97X	DefBas-4	D3	COSMO	B3d2NC
C00026	10	-357919	WB97X	DefBas-4	D3	COSMO	B3d2NC
C00031	1	-431090	B2PLYP	DefBas-5	D3	COSMO	B31DC
C00031	1	-431094	B2PLYP	DefBas-5	D3	COSMO	B32DC
C00031	2	-431087	B2PLYP	DefBas-5	D3	COSMO	B31DC
C00031	2	-431090	B2PLYP	DefBas-5	D3	COSMO	B32DC
C00031	3	-431088	B2PLYP	DefBas-5	D3	COSMO	B31DC
C00031	3	-431091	B2PLYP	DefBas-5	D3	COSMO	B32DC
C00031	4	-431091	B2PLYP	DefBas-5	D3	COSMO	B31DC
C00031	4	-431094	B2PLYP	DefBas-5	D3	COSMO	B32DC
C00031	5	-431087	B2PLYP	DefBas-5	D3	COSMO	B31DC
C00031	5	-431090	B2PLYP	DefBas-5	D3	COSMO	B32DC
C00031	6	-431089	B2PLYP	DefBas-5	D3	COSMO	B31DC
C00031	6	-431093	B2PLYP	DefBas-5	D3	COSMO	B32DC
C00031	7	-431090	B2PLYP	DefBas-5	D3	COSMO	B31DC
C00031	7	-431094	B2PLYP	DefBas-5	D3	COSMO	B32DC
C00031	8	-431090	B2PLYP	DefBas-5	D3	COSMO	B31DC
C00031	8	-431090	B2PLYP	DefBas-5	D3	COSMO	B32DC
C00031	9	-431088	B2PLYP	DefBas-5	D3	COSMO	B31DC
C00031	9	-431093	B2PLYP	DefBas-5	D3	COSMO	B32DC
C00031	10	-431086	B2PLYP	DefBas-5	D3	COSMO	B31DC
C00031	10	-431090	B2PLYP	DefBas-5	D3	COSMO	B32DC
C00031	1	-430464	DLPNO-CCSD(T)	DefBas-4	D3	COSMO	B3d2NC
C00031	1	-430460	DLPNO-CCSD(T)	DefBas-4	D3	COSMO	B32DC
C00031	2	-430464	DLPNO-CCSD(T)	DefBas-4	D3	COSMO	B3d2NC
C00031	2	-430457	DLPNO-CCSD(T)	DefBas-4	D3	COSMO	B32DC
C00031	3	-430464	DLPNO-CCSD(T)	DefBas-4	D3	COSMO	B3d2NC
C00031	3	-430458	DLPNO-CCSD(T)	DefBas-4	D3	COSMO	B32DC
C00031	4	-430463	DLPNO-CCSD(T)	DefBas-4	D3	COSMO	B3d2NC
C00031	4	-430461	DLPNO-CCSD(T)	DefBas-4	D3	COSMO	B32DC
C00031	5	-430465	DLPNO-CCSD(T)	DefBas-4	D3	COSMO	B3d2NC
C00031	5	-430457	DLPNO-CCSD(T)	DefBas-4	D3	COSMO	B32DC
C00031	6	-430464	DLPNO-CCSD(T)	DefBas-4	D3	COSMO	B3d2NC
C00031	6	-430460	DLPNO-CCSD(T)	DefBas-4	D3	COSMO	B32DC
C00031	7	-430461	DLPNO-CCSD(T)	DefBas-4	D3	COSMO	B3d2NC
C00031	7	-430460	DLPNO-CCSD(T)	DefBas-4	D3	COSMO	B32DC
C00031	8	-430461	DLPNO-CCSD(T)	DefBas-4	D3	COSMO	B3d2NC
C00031	8	-430457	DLPNO-CCSD(T)	DefBas-4	D3	COSMO	B32DC
C00031	9	-430465	DLPNO-CCSD(T)	DefBas-4	D3	COSMO	B3d2NC
C00031	9	-430459	DLPNO-CCSD(T)	DefBas-4	D3	COSMO	B32DC
C00031	10	-430464	DLPNO-CCSD(T)	DefBas-4	D3	COSMO	B3d2NC
C00031	10	-430456	DLPNO-CCSD(T)	DefBas-4	D3	COSMO	B32DC
C00033	1	-143716	B2PLYP	DefBas-4	D3	COSMO	B3d2NC
C00033	2	-143716	B2PLYP	DefBas-4	D3	COSMO	B3d2NC
C00033	3	-143714	B2PLYP	DefBas-4	D3	COSMO	B3d2NC
C00033	4	-143714	B2PLYP	DefBas-4	D3	COSMO	B3d2NC
C00033	5	-143716	B2PLYP	DefBas-4	D3	COSMO	B3d2NC
C00033	6	-143716	B2PLYP	DefBas-4	D3	COSMO	B3d2NC
C00033	7	-143714	B2PLYP	DefBas-4	D3	COSMO	B3d2NC
C00033	8	-143714	B2PLYP	DefBas-4	D3	COSMO	B3d2NC
C00033	1	-143717	B2PLYP	DefBas-5	D3	COSMO	B32DC
C00033	1	-143717	B2PLYP	DefBas-5	D3	COSMO	B3d2NC
C00033	2	-143717	B2PLYP	DefBas-5	D3	COSMO	B32DC
C00033	2	-143718	B2PLYP	DefBas-5	D3	COSMO	B3d2NC
C00033	3	-143717	B2PLYP	DefBas-5	D3	COSMO	B32DC
C00033	3	-143716	B2PLYP	DefBas-5	D3	COSMO	B3d2NC
C00033	4	-143717	B2PLYP	DefBas-5	D3	COSMO	B32DC
C00033	4	-143715	B2PLYP	DefBas-5	D3	COSMO	B3d2NC
C00033	5	-143717	B2PLYP	DefBas-5	D3	COSMO	B32DC
C00033	5	-143718	B2PLYP	DefBas-5	D3	COSMO	B3d2NC
C00033	6	-143717	B2PLYP	DefBas-5	D3	COSMO	B32DC
C00033	6	-143718	B2PLYP	DefBas-5	D3	COSMO	B3d2NC
C00033	7	-143715	B2PLYP	DefBas-5	D3	COSMO	B32DC
C00033	7	-143716	B2PLYP	DefBas-5	D3	COSMO	B3d2NC
C00033	8	-143716	B2PLYP	DefBas-5	D3	COSMO	B32DC
C00033	8	-143716	B2PLYP	DefBas-5	D3	COSMO	B3d2NC
C00033	9	-143716	B2PLYP	DefBas-5	D3	COSMO	B32DC
C00033	10	-143716	B2PLYP	DefBas-5	D3	COSMO	B32DC
C00033	1	-143733	B2PLYP	DefBas-6	D3	COSMO	B3d2NC
C00033	2	-143733	B2PLYP	DefBas-6	D3	COSMO	B3d2NC
C00033	3	-143731	B2PLYP	DefBas-6	D3	COSMO	B3d2NC
C00033	4	-143731	B2PLYP	DefBas-6	D3	COSMO	B3d2NC
C00033	5	-143733	B2PLYP	DefBas-6	D3	COSMO	B3d2NC
C00033	6	-143733	B2PLYP	DefBas-6	D3	COSMO	B3d2NC
C00033	7	-143731	B2PLYP	DefBas-6	D3	COSMO	B3d2NC
C00033	8	-143731	B2PLYP	DefBas-6	D3	COSMO	B3d2NC
C00033	1	-143725	B2PLYP	DefBas-6	D3	NONE	B3d2NC
C00033	2	-143725	B2PLYP	DefBas-6	D3	NONE	B3d2NC
C00033	3	-143720	B2PLYP	DefBas-6	D3	NONE	B3d2NC
C00033	4	-143719	B2PLYP	DefBas-6	D3	NONE	B3d2NC
C00033	5	-143725	B2PLYP	DefBas-6	D3	NONE	B3d2NC
C00033	6	-143725	B2PLYP	DefBas-6	D3	NONE	B3d2NC
C00033	7	-143720	B2PLYP	DefBas-6	D3	NONE	B3d2NC
C00033	8	-143720	B2PLYP	DefBas-6	D3	NONE	B3d2NC
C00033	1	-143731	B2PLYP	DefBas-6	NONE	COSMO	B3d2NC
C00033	2	-143731	B2PLYP	DefBas-6	NONE	COSMO	B3d2NC
C00033	3	-143729	B2PLYP	DefBas-6	NONE	COSMO	B3d2NC
C00033	4	-143729	B2PLYP	DefBas-6	NONE	COSMO	B3d2NC
C00033	5	-143731	B2PLYP	DefBas-6	NONE	COSMO	B3d2NC
C00033	6	-143731	B2PLYP	DefBas-6	NONE	COSMO	B3d2NC
C00033	7	-143729	B2PLYP	DefBas-6	NONE	COSMO	B3d2NC
C00033	8	-143729	B2PLYP	DefBas-6	NONE	COSMO	B3d2NC
C00033	1	-143753	B3LYP	DefBas-4	D3	COSMO	B3d2NC
C00033	2	-143753	B3LYP	DefBas-4	D3	COSMO	B3d2NC
C00033	3	-143751	B3LYP	DefBas-4	D3	COSMO	B3d2NC
C00033	4	-143751	B3LYP	DefBas-4	D3	COSMO	B3d2NC
C00033	5	-143753	B3LYP	DefBas-4	D3	COSMO	B3d2NC
C00033	6	-143753	B3LYP	DefBas-4	D3	COSMO	B3d2NC
C00033	7	-143751	B3LYP	DefBas-4	D3	COSMO	B3d2NC
C00033	8	-143751	B3LYP	DefBas-4	D3	COSMO	B3d2NC
C00033	1	-143764	CAM-B3LYP	DefBas-4	D3	COSMO	B3d2NC
C00033	2	-143764	CAM-B3LYP	DefBas-4	D3	COSMO	B3d2NC
C00033	3	-143762	CAM-B3LYP	DefBas-4	D3	COSMO	B3d2NC
C00033	4	-143762	CAM-B3LYP	DefBas-4	D3	COSMO	B3d2NC
C00033	5	-143764	CAM-B3LYP	DefBas-4	D3	COSMO	B3d2NC
C00033	6	-143764	CAM-B3LYP	DefBas-4	D3	COSMO	B3d2NC
C00033	7	-143762	CAM-B3LYP	DefBas-4	D3	COSMO	B3d2NC
C00033	8	-143762	CAM-B3LYP	DefBas-4	D3	COSMO	B3d2NC
C00033	1	-143505	DLPNO-CCSD(T)	DefBas-4	D3	COSMO	B32DC
C00033	1	-143505	DLPNO-CCSD(T)	DefBas-4	D3	COSMO	B3d2NC
C00033	2	-143505	DLPNO-CCSD(T)	DefBas-4	D3	COSMO	B32DC
C00033	2	-143505	DLPNO-CCSD(T)	DefBas-4	D3	COSMO	B3d2NC
C00033	3	-143505	DLPNO-CCSD(T)	DefBas-4	D3	COSMO	B32DC
C00033	3	-143503	DLPNO-CCSD(T)	DefBas-4	D3	COSMO	B3d2NC
C00033	4	-143505	DLPNO-CCSD(T)	DefBas-4	D3	COSMO	B32DC
C00033	4	-143503	DLPNO-CCSD(T)	DefBas-4	D3	COSMO	B3d2NC
C00033	5	-143505	DLPNO-CCSD(T)	DefBas-4	D3	COSMO	B32DC
C00033	5	-143505	DLPNO-CCSD(T)	DefBas-4	D3	COSMO	B3d2NC
C00033	6	-143505	DLPNO-CCSD(T)	DefBas-4	D3	COSMO	B32DC
C00033	6	-143505	DLPNO-CCSD(T)	DefBas-4	D3	COSMO	B3d2NC
C00033	7	-143502	DLPNO-CCSD(T)	DefBas-4	D3	COSMO	B32DC
C00033	7	-143503	DLPNO-CCSD(T)	DefBas-4	D3	COSMO	B3d2NC
C00033	8	-143503	DLPNO-CCSD(T)	DefBas-4	D3	COSMO	B32DC
C00033	8	-143503	DLPNO-CCSD(T)	DefBas-4	D3	COSMO	B3d2NC
C00033	9	-143503	DLPNO-CCSD(T)	DefBas-4	D3	COSMO	B32DC
C00033	10	-143503	DLPNO-CCSD(T)	DefBas-4	D3	COSMO	B32DC
C00033	1	-143507	DLPNO-CCSD(T)	DefBas-5	D3	COSMO	B3d2NC
C00033	2	-143507	DLPNO-CCSD(T)	DefBas-5	D3	COSMO	B3d2NC
C00033	3	-143505	DLPNO-CCSD(T)	DefBas-5	D3	COSMO	B3d2NC
C00033	4	-143504	DLPNO-CCSD(T)	DefBas-5	D3	COSMO	B3d2NC
C00033	5	-143507	DLPNO-CCSD(T)	DefBas-5	D3	COSMO	B3d2NC
C00033	6	-143507	DLPNO-CCSD(T)	DefBas-5	D3	COSMO	B3d2NC
C00033	7	-143505	DLPNO-CCSD(T)	DefBas-5	D3	COSMO	B3d2NC
C00033	8	-143505	DLPNO-CCSD(T)	DefBas-5	D3	COSMO	B3d2NC
C00033	1	-143499	DLPNO-CCSD(T)	DefBas-5	D3	NONE	B3d2NC
C00033	2	-143499	DLPNO-CCSD(T)	DefBas-5	D3	NONE	B3d2NC
C00033	3	-143494	DLPNO-CCSD(T)	DefBas-5	D3	NONE	B3d2NC
C00033	4	-143493	DLPNO-CCSD(T)	DefBas-5	D3	NONE	B3d2NC
C00033	5	-143499	DLPNO-CCSD(T)	DefBas-5	D3	NONE	B3d2NC
C00033	6	-143499	DLPNO-CCSD(T)	DefBas-5	D3	NONE	B3d2NC
C00033	7	-143494	DLPNO-CCSD(T)	DefBas-5	D3	NONE	B3d2NC
C00033	8	-143494	DLPNO-CCSD(T)	DefBas-5	D3	NONE	B3d2NC
C00033	1	-143507	DLPNO-CCSD(T)	DefBas-5	NONE	COSMO	B3d2NC
C00033	2	-143507	DLPNO-CCSD(T)	DefBas-5	NONE	COSMO	B3d2NC
C00033	3	-143505	DLPNO-CCSD(T)	DefBas-5	NONE	COSMO	B3d2NC
C00033	4	-143504	DLPNO-CCSD(T)	DefBas-5	NONE	COSMO	B3d2NC
C00033	5	-143507	DLPNO-CCSD(T)	DefBas-5	NONE	COSMO	B3d2NC
C00033	6	-143507	DLPNO-CCSD(T)	DefBas-5	NONE	COSMO	B3d2NC
C00033	7	-143505	DLPNO-CCSD(T)	DefBas-5	NONE	COSMO	B3d2NC
C00033	8	-143505	DLPNO-CCSD(T)	DefBas-5	NONE	COSMO	B3d2NC
C00033	1	-143551	DLPNO-CCSD(T)	DefBas-6	D3	COSMO	B3d2NC
C00033	2	-143552	DLPNO-CCSD(T)	DefBas-6	D3	COSMO	B3d2NC
C00033	3	-143550	DLPNO-CCSD(T)	DefBas-6	D3	COSMO	B3d2NC
C00033	4	-143549	DLPNO-CCSD(T)	DefBas-6	D3	COSMO	B3d2NC
C00033	5	-143552	DLPNO-CCSD(T)	DefBas-6	D3	COSMO	B3d2NC
C00033	6	-143552	DLPNO-CCSD(T)	DefBas-6	D3	COSMO	B3d2NC
C00033	7	-143550	DLPNO-CCSD(T)	DefBas-6	D3	COSMO	B3d2NC
C00033	8	-143550	DLPNO-CCSD(T)	DefBas-6	D3	COSMO	B3d2NC
C00033	1	-143561	DSD-PBEP86	DefBas-4	D3	COSMO	B3d2NC
C00033	2	-143561	DSD-PBEP86	DefBas-4	D3	COSMO	B3d2NC
C00033	3	-143559	DSD-PBEP86	DefBas-4	D3	COSMO	B3d2NC
C00033	4	-143559	DSD-PBEP86	DefBas-4	D3	COSMO	B3d2NC
C00033	5	-143561	DSD-PBEP86	DefBas-4	D3	COSMO	B3d2NC
C00033	6	-143561	DSD-PBEP86	DefBas-4	D3	COSMO	B3d2NC
C00033	7	-143559	DSD-PBEP86	DefBas-4	D3	COSMO	B3d2NC
C00033	8	-143559	DSD-PBEP86	DefBas-4	D3	COSMO	B3d2NC
C00033	1	-144154	M06	DefBas-4	D3	COSMO	B3d2NC
C00033	2	-144155	M06	DefBas-4	D3	COSMO	B3d2NC
C00033	3	-144154	M06	DefBas-4	D3	COSMO	B3d2NC
C00033	4	-144154	M06	DefBas-4	D3	COSMO	B3d2NC
C00033	5	-144155	M06	DefBas-4	D3	COSMO	B3d2NC
C00033	6	-144155	M06	DefBas-4	D3	COSMO	B3d2NC
C00033	7	-144155	M06	DefBas-4	D3	COSMO	B3d2NC
C00033	8	-144155	M06	DefBas-4	D3	COSMO	B3d2NC
C00033	1	-143760	M062X	DefBas-4	D3	COSMO	B3d2NC
C00033	2	-143760	M062X	DefBas-4	D3	COSMO	B3d2NC
C00033	3	-143758	M062X	DefBas-4	D3	COSMO	B3d2NC
C00033	4	-143758	M062X	DefBas-4	D3	COSMO	B3d2NC
C00033	5	-143760	M062X	DefBas-4	D3	COSMO	B3d2NC
C00033	6	-143760	M062X	DefBas-4	D3	COSMO	B3d2NC
C00033	7	-143758	M062X	DefBas-4	D3	COSMO	B3d2NC
C00033	8	-143758	M062X	DefBas-4	D3	COSMO	B3d2NC
C00033	1	-143661	PBE	DefBas-4	D3	COSMO	B3d2NC
C00033	2	-143661	PBE	DefBas-4	D3	COSMO	B3d2NC
C00033	3	-143660	PBE	DefBas-4	D3	COSMO	B3d2NC
C00033	4	-143659	PBE	DefBas-4	D3	COSMO	B3d2NC
C00033	5	-143661	PBE	DefBas-4	D3	COSMO	B3d2NC
C00033	6	-143661	PBE	DefBas-4	D3	COSMO	B3d2NC
C00033	7	-143660	PBE	DefBas-4	D3	COSMO	B3d2NC
C00033	8	-143660	PBE	DefBas-4	D3	COSMO	B3d2NC
C00033	1	-143662	PBE	DefBas-5	D3	COSMO	B3d2NC
C00033	2	-143662	PBE	DefBas-5	D3	COSMO	B3d2NC
C00033	3	-143661	PBE	DefBas-5	D3	COSMO	B3d2NC
C00033	4	-143661	PBE	DefBas-5	D3	COSMO	B3d2NC
C00033	5	-143662	PBE	DefBas-5	D3	COSMO	B3d2NC
C00033	6	-143662	PBE	DefBas-5	D3	COSMO	B3d2NC
C00033	7	-143661	PBE	DefBas-5	D3	COSMO	B3d2NC
C00033	8	-143661	PBE	DefBas-5	D3	COSMO	B3d2NC
C00033	1	-143655	PBE	DefBas-5	D3	NONE	B3d2NC
C00033	2	-143655	PBE	DefBas-5	D3	NONE	B3d2NC
C00033	3	-143650	PBE	DefBas-5	D3	NONE	B3d2NC
C00033	4	-143650	PBE	DefBas-5	D3	NONE	B3d2NC
C00033	5	-143655	PBE	DefBas-5	D3	NONE	B3d2NC
C00033	6	-143655	PBE	DefBas-5	D3	NONE	B3d2NC
C00033	7	-143650	PBE	DefBas-5	D3	NONE	B3d2NC
C00033	8	-143650	PBE	DefBas-5	D3	NONE	B3d2NC
C00033	1	-143660	PBE	DefBas-5	NONE	COSMO	B3d2NC
C00033	2	-143660	PBE	DefBas-5	NONE	COSMO	B3d2NC
C00033	3	-143658	PBE	DefBas-5	NONE	COSMO	B3d2NC
C00033	4	-143658	PBE	DefBas-5	NONE	COSMO	B3d2NC
C00033	5	-143660	PBE	DefBas-5	NONE	COSMO	B3d2NC
C00033	6	-143660	PBE	DefBas-5	NONE	COSMO	B3d2NC
C00033	7	-143658	PBE	DefBas-5	NONE	COSMO	B3d2NC
C00033	8	-143658	PBE	DefBas-5	NONE	COSMO	B3d2NC
C00033	1	-143666	PBE	DefBas-6	D3	COSMO	B3d2NC
C00033	2	-143666	PBE	DefBas-6	D3	COSMO	B3d2NC
C00033	3	-143665	PBE	DefBas-6	D3	COSMO	B3d2NC
C00033	4	-143664	PBE	DefBas-6	D3	COSMO	B3d2NC
C00033	5	-143666	PBE	DefBas-6	D3	COSMO	B3d2NC
C00033	6	-143666	PBE	DefBas-6	D3	COSMO	B3d2NC
C00033	7	-143665	PBE	DefBas-6	D3	COSMO	B3d2NC
C00033	8	-143665	PBE	DefBas-6	D3	COSMO	B3d2NC
C00033	1	-143663	PBE0	DefBas-4	D3	COSMO	B3d2NC
C00033	2	-143663	PBE0	DefBas-4	D3	COSMO	B3d2NC
C00033	3	-143661	PBE0	DefBas-4	D3	COSMO	B3d2NC
C00033	4	-143661	PBE0	DefBas-4	D3	COSMO	B3d2NC
C00033	5	-143663	PBE0	DefBas-4	D3	COSMO	B3d2NC
C00033	6	-143663	PBE0	DefBas-4	D3	COSMO	B3d2NC
C00033	7	-143661	PBE0	DefBas-4	D3	COSMO	B3d2NC
C00033	8	-143661	PBE0	DefBas-4	D3	COSMO	B3d2NC
C00033	1	-143464	RI-SCS-MP2	DefBas-4	D3	COSMO	B3d2NC
C00033	2	-143464	RI-SCS-MP2	DefBas-4	D3	COSMO	B3d2NC
C00033	3	-143462	RI-SCS-MP2	DefBas-4	D3	COSMO	B3d2NC
C00033	4	-143461	RI-SCS-MP2	DefBas-4	D3	COSMO	B3d2NC
C00033	5	-143464	RI-SCS-MP2	DefBas-4	D3	COSMO	B3d2NC
C00033	6	-143464	RI-SCS-MP2	DefBas-4	D3	COSMO	B3d2NC
C00033	7	-143462	RI-SCS-MP2	DefBas-4	D3	COSMO	B3d2NC
C00033	8	-143462	RI-SCS-MP2	DefBas-4	D3	COSMO	B3d2NC
C00033	1	-143801	TPSS0	DefBas-4	D3	COSMO	B3d2NC
C00033	2	-143801	TPSS0	DefBas-4	D3	COSMO	B3d2NC
C00033	3	-143799	TPSS0	DefBas-4	D3	COSMO	B3d2NC
C00033	4	-143799	TPSS0	DefBas-4	D3	COSMO	B3d2NC
C00033	5	-143801	TPSS0	DefBas-4	D3	COSMO	B3d2NC
C00033	6	-143801	TPSS0	DefBas-4	D3	COSMO	B3d2NC
C00033	7	-143799	TPSS0	DefBas-4	D3	COSMO	B3d2NC
C00033	8	-143799	TPSS0	DefBas-4	D3	COSMO	B3d2NC
C00033	1	-143780	WB97X	DefBas-4	D3	COSMO	B3d2NC
C00033	2	-143781	WB97X	DefBas-4	D3	COSMO	B3d2NC
C00033	3	-143779	WB97X	DefBas-4	D3	COSMO	B3d2NC
C00033	4	-143778	WB97X	DefBas-4	D3	COSMO	B3d2NC
C00033	5	-143781	WB97X	DefBas-4	D3	COSMO	B3d2NC
C00033	6	-143781	WB97X	DefBas-4	D3	COSMO	B3d2NC
C00033	7	-143779	WB97X	DefBas-4	D3	COSMO	B3d2NC
C00033	8	-143779	WB97X	DefBas-4	D3	COSMO	B3d2NC
C00036	1	-333113	B2PLYP	DefBas-4	D3	COSMO	B3d2NC
C00036	2	-333112	B2PLYP	DefBas-4	D3	COSMO	B3d2NC
C00036	3	-333112	B2PLYP	DefBas-4	D3	COSMO	B3d2NC
C00036	4	-333114	B2PLYP	DefBas-4	D3	COSMO	B3d2NC
C00036	5	-333112	B2PLYP	DefBas-4	D3	COSMO	B3d2NC
C00036	6	-333113	B2PLYP	DefBas-4	D3	COSMO	B3d2NC
C00036	7	-333113	B2PLYP	DefBas-4	D3	COSMO	B3d2NC
C00036	8	-333111	B2PLYP	DefBas-4	D3	COSMO	B3d2NC
C00036	9	-333113	B2PLYP	DefBas-4	D3	COSMO	B3d2NC
C00036	10	-333112	B2PLYP	DefBas-4	D3	COSMO	B3d2NC
C00036	1	-333116	B2PLYP	DefBas-5	D3	COSMO	B3d2NC
C00036	1	-333112	B2PLYP	DefBas-5	D3	COSMO	B31DC
C00036	1	-333116	B2PLYP	DefBas-5	D3	COSMO	B32DC
C00036	2	-333115	B2PLYP	DefBas-5	D3	COSMO	B3d2NC
C00036	2	-333113	B2PLYP	DefBas-5	D3	COSMO	B31DC
C00036	2	-333117	B2PLYP	DefBas-5	D3	COSMO	B32DC
C00036	3	-333115	B2PLYP	DefBas-5	D3	COSMO	B3d2NC
C00036	3	-333113	B2PLYP	DefBas-5	D3	COSMO	B31DC
C00036	3	-333116	B2PLYP	DefBas-5	D3	COSMO	B32DC
C00036	4	-333116	B2PLYP	DefBas-5	D3	COSMO	B3d2NC
C00036	4	-333112	B2PLYP	DefBas-5	D3	COSMO	B31DC
C00036	4	-333116	B2PLYP	DefBas-5	D3	COSMO	B32DC
C00036	5	-333114	B2PLYP	DefBas-5	D3	COSMO	B3d2NC
C00036	5	-333113	B2PLYP	DefBas-5	D3	COSMO	B31DC
C00036	5	-333116	B2PLYP	DefBas-5	D3	COSMO	B32DC
C00036	6	-333115	B2PLYP	DefBas-5	D3	COSMO	B3d2NC
C00036	6	-333112	B2PLYP	DefBas-5	D3	COSMO	B31DC
C00036	6	-333116	B2PLYP	DefBas-5	D3	COSMO	B32DC
C00036	7	-333116	B2PLYP	DefBas-5	D3	COSMO	B3d2NC
C00036	7	-333110	B2PLYP	DefBas-5	D3	COSMO	B31DC
C00036	7	-333117	B2PLYP	DefBas-5	D3	COSMO	B32DC
C00036	8	-333114	B2PLYP	DefBas-5	D3	COSMO	B3d2NC
C00036	8	-333113	B2PLYP	DefBas-5	D3	COSMO	B31DC
C00036	8	-333117	B2PLYP	DefBas-5	D3	COSMO	B32DC
C00036	9	-333116	B2PLYP	DefBas-5	D3	COSMO	B3d2NC
C00036	9	-333112	B2PLYP	DefBas-5	D3	COSMO	B31DC
C00036	9	-333115	B2PLYP	DefBas-5	D3	COSMO	B32DC
C00036	10	-333115	B2PLYP	DefBas-5	D3	COSMO	B3d2NC
C00036	10	-333113	B2PLYP	DefBas-5	D3	COSMO	B31DC
C00036	10	-333116	B2PLYP	DefBas-5	D3	COSMO	B32DC
C00036	1	-333151	B2PLYP	DefBas-6	D3	COSMO	B3d2NC
C00036	2	-333150	B2PLYP	DefBas-6	D3	COSMO	B3d2NC
C00036	3	-333150	B2PLYP	DefBas-6	D3	COSMO	B3d2NC
C00036	4	-333151	B2PLYP	DefBas-6	D3	COSMO	B3d2NC
C00036	5	-333149	B2PLYP	DefBas-6	D3	COSMO	B3d2NC
C00036	6	-333151	B2PLYP	DefBas-6	D3	COSMO	B3d2NC
C00036	7	-333151	B2PLYP	DefBas-6	D3	COSMO	B3d2NC
C00036	8	-333148	B2PLYP	DefBas-6	D3	COSMO	B3d2NC
C00036	9	-333151	B2PLYP	DefBas-6	D3	COSMO	B3d2NC
C00036	10	-333150	B2PLYP	DefBas-6	D3	COSMO	B3d2NC
C00036	1	-333190	B3LYP	DefBas-4	D3	COSMO	B3d2NC
C00036	2	-333189	B3LYP	DefBas-4	D3	COSMO	B3d2NC
C00036	3	-333189	B3LYP	DefBas-4	D3	COSMO	B3d2NC
C00036	4	-333191	B3LYP	DefBas-4	D3	COSMO	B3d2NC
C00036	5	-333188	B3LYP	DefBas-4	D3	COSMO	B3d2NC
C00036	6	-333190	B3LYP	DefBas-4	D3	COSMO	B3d2NC
C00036	7	-333190	B3LYP	DefBas-4	D3	COSMO	B3d2NC
C00036	8	-333188	B3LYP	DefBas-4	D3	COSMO	B3d2NC
C00036	9	-333190	B3LYP	DefBas-4	D3	COSMO	B3d2NC
C00036	10	-333189	B3LYP	DefBas-4	D3	COSMO	B3d2NC
C00036	1	-333216	CAM-B3LYP	DefBas-4	D3	COSMO	B3d2NC
C00036	2	-333214	CAM-B3LYP	DefBas-4	D3	COSMO	B3d2NC
C00036	3	-333214	CAM-B3LYP	DefBas-4	D3	COSMO	B3d2NC
C00036	4	-333216	CAM-B3LYP	DefBas-4	D3	COSMO	B3d2NC
C00036	5	-333214	CAM-B3LYP	DefBas-4	D3	COSMO	B3d2NC
C00036	6	-333216	CAM-B3LYP	DefBas-4	D3	COSMO	B3d2NC
C00036	7	-333216	CAM-B3LYP	DefBas-4	D3	COSMO	B3d2NC
C00036	8	-333214	CAM-B3LYP	DefBas-4	D3	COSMO	B3d2NC
C00036	9	-333216	CAM-B3LYP	DefBas-4	D3	COSMO	B3d2NC
C00036	10	-333214	CAM-B3LYP	DefBas-4	D3	COSMO	B3d2NC
C00036	1	-332626	DLPNO-CCSD(T)	DefBas-4	D3	COSMO	B3d2NC
C00036	1	-332628	DLPNO-CCSD(T)	DefBas-4	D3	COSMO	B32DC
C00036	2	-332627	DLPNO-CCSD(T)	DefBas-4	D3	COSMO	B3d2NC
C00036	2	-332629	DLPNO-CCSD(T)	DefBas-4	D3	COSMO	B32DC
C00036	3	-332627	DLPNO-CCSD(T)	DefBas-4	D3	COSMO	B3d2NC
C00036	3	-332628	DLPNO-CCSD(T)	DefBas-4	D3	COSMO	B32DC
C00036	4	-332626	DLPNO-CCSD(T)	DefBas-4	D3	COSMO	B3d2NC
C00036	4	-332627	DLPNO-CCSD(T)	DefBas-4	D3	COSMO	B32DC
C00036	5	-332626	DLPNO-CCSD(T)	DefBas-4	D3	COSMO	B3d2NC
C00036	5	-332628	DLPNO-CCSD(T)	DefBas-4	D3	COSMO	B32DC
C00036	6	-332626	DLPNO-CCSD(T)	DefBas-4	D3	COSMO	B3d2NC
C00036	6	-332628	DLPNO-CCSD(T)	DefBas-4	D3	COSMO	B32DC
C00036	7	-332626	DLPNO-CCSD(T)	DefBas-4	D3	COSMO	B3d2NC
C00036	7	-332628	DLPNO-CCSD(T)	DefBas-4	D3	COSMO	B32DC
C00036	8	-332625	DLPNO-CCSD(T)	DefBas-4	D3	COSMO	B3d2NC
C00036	8	-332629	DLPNO-CCSD(T)	DefBas-4	D3	COSMO	B32DC
C00036	9	-332626	DLPNO-CCSD(T)	DefBas-4	D3	COSMO	B3d2NC
C00036	9	-332627	DLPNO-CCSD(T)	DefBas-4	D3	COSMO	B32DC
C00036	10	-332626	DLPNO-CCSD(T)	DefBas-4	D3	COSMO	B3d2NC
C00036	10	-332628	DLPNO-CCSD(T)	DefBas-4	D3	COSMO	B32DC
C00036	1	-332758	DSD-PBEP86	DefBas-4	D3	COSMO	B3d2NC
C00036	2	-332758	DSD-PBEP86	DefBas-4	D3	COSMO	B3d2NC
C00036	3	-332758	DSD-PBEP86	DefBas-4	D3	COSMO	B3d2NC
C00036	4	-332759	DSD-PBEP86	DefBas-4	D3	COSMO	B3d2NC
C00036	5	-332757	DSD-PBEP86	DefBas-4	D3	COSMO	B3d2NC
C00036	6	-332758	DSD-PBEP86	DefBas-4	D3	COSMO	B3d2NC
C00036	7	-332759	DSD-PBEP86	DefBas-4	D3	COSMO	B3d2NC
C00036	8	-332757	DSD-PBEP86	DefBas-4	D3	COSMO	B3d2NC
C00036	9	-332758	DSD-PBEP86	DefBas-4	D3	COSMO	B3d2NC
C00036	10	-332758	DSD-PBEP86	DefBas-4	D3	COSMO	B3d2NC
C00036	1	-333862	M06	DefBas-4	D3	COSMO	B3d2NC
C00036	2	-333867	M06	DefBas-4	D3	COSMO	B3d2NC
C00036	3	-333867	M06	DefBas-4	D3	COSMO	B3d2NC
C00036	4	-333862	M06	DefBas-4	D3	COSMO	B3d2NC
C00036	5	-333867	M06	DefBas-4	D3	COSMO	B3d2NC
C00036	6	-333861	M06	DefBas-4	D3	COSMO	B3d2NC
C00036	7	-333862	M06	DefBas-4	D3	COSMO	B3d2NC
C00036	8	-333867	M06	DefBas-4	D3	COSMO	B3d2NC
C00036	9	-333862	M06	DefBas-4	D3	COSMO	B3d2NC
C00036	10	-333867	M06	DefBas-4	D3	COSMO	B3d2NC
C00036	1	-333863	M06	DefBas-5	D3	COSMO	B3d2NC
C00036	2	-333869	M06	DefBas-5	D3	COSMO	B3d2NC
C00036	3	-333869	M06	DefBas-5	D3	COSMO	B3d2NC
C00036	4	-333863	M06	DefBas-5	D3	COSMO	B3d2NC
C00036	5	-333868	M06	DefBas-5	D3	COSMO	B3d2NC
C00036	6	-333863	M06	DefBas-5	D3	COSMO	B3d2NC
C00036	7	-333864	M06	DefBas-5	D3	COSMO	B3d2NC
C00036	8	-333868	M06	DefBas-5	D3	COSMO	B3d2NC
C00036	9	-333863	M06	DefBas-5	D3	COSMO	B3d2NC
C00036	10	-333869	M06	DefBas-5	D3	COSMO	B3d2NC
C00036	2	-333879	M06	DefBas-6	D3	COSMO	B3d2NC
C00036	3	-333879	M06	DefBas-6	D3	COSMO	B3d2NC
C00036	4	-333874	M06	DefBas-6	D3	COSMO	B3d2NC
C00036	5	-333878	M06	DefBas-6	D3	COSMO	B3d2NC
C00036	6	-333873	M06	DefBas-6	D3	COSMO	B3d2NC
C00036	7	-333874	M06	DefBas-6	D3	COSMO	B3d2NC
C00036	8	-333879	M06	DefBas-6	D3	COSMO	B3d2NC
C00036	9	-333873	M06	DefBas-6	D3	COSMO	B3d2NC
C00036	10	-333879	M06	DefBas-6	D3	COSMO	B3d2NC
C00036	1	-333210	M062X	DefBas-4	D3	COSMO	B3d2NC
C00036	2	-333209	M062X	DefBas-4	D3	COSMO	B3d2NC
C00036	3	-333209	M062X	DefBas-4	D3	COSMO	B3d2NC
C00036	4	-333210	M062X	DefBas-4	D3	COSMO	B3d2NC
C00036	5	-333209	M062X	DefBas-4	D3	COSMO	B3d2NC
C00036	6	-333209	M062X	DefBas-4	D3	COSMO	B3d2NC
C00036	7	-333210	M062X	DefBas-4	D3	COSMO	B3d2NC
C00036	8	-333208	M062X	DefBas-4	D3	COSMO	B3d2NC
C00036	9	-333210	M062X	DefBas-4	D3	COSMO	B3d2NC
C00036	10	-333209	M062X	DefBas-4	D3	COSMO	B3d2NC
C00036	1	-332991	PBE	DefBas-4	D3	COSMO	B3d2NC
C00036	2	-332989	PBE	DefBas-4	D3	COSMO	B3d2NC
C00036	3	-332989	PBE	DefBas-4	D3	COSMO	B3d2NC
C00036	4	-332992	PBE	DefBas-4	D3	COSMO	B3d2NC
C00036	5	-332988	PBE	DefBas-4	D3	COSMO	B3d2NC
C00036	6	-332991	PBE	DefBas-4	D3	COSMO	B3d2NC
C00036	7	-332992	PBE	DefBas-4	D3	COSMO	B3d2NC
C00036	8	-332988	PBE	DefBas-4	D3	COSMO	B3d2NC
C00036	9	-332991	PBE	DefBas-4	D3	COSMO	B3d2NC
C00036	10	-332989	PBE	DefBas-4	D3	COSMO	B3d2NC
C00036	1	-332983	PBE0	DefBas-4	D3	COSMO	B3d2NC
C00036	2	-332982	PBE0	DefBas-4	D3	COSMO	B3d2NC
C00036	3	-332982	PBE0	DefBas-4	D3	COSMO	B3d2NC
C00036	4	-332984	PBE0	DefBas-4	D3	COSMO	B3d2NC
C00036	5	-332981	PBE0	DefBas-4	D3	COSMO	B3d2NC
C00036	6	-332983	PBE0	DefBas-4	D3	COSMO	B3d2NC
C00036	7	-332983	PBE0	DefBas-4	D3	COSMO	B3d2NC
C00036	8	-332981	PBE0	DefBas-4	D3	COSMO	B3d2NC
C00036	9	-332983	PBE0	DefBas-4	D3	COSMO	B3d2NC
C00036	1	-332540	RI-SCS-MP2	DefBas-4	D3	COSMO	B3d2NC
C00036	2	-332540	RI-SCS-MP2	DefBas-4	D3	COSMO	B3d2NC
C00036	3	-332540	RI-SCS-MP2	DefBas-4	D3	COSMO	B3d2NC
C00036	4	-332540	RI-SCS-MP2	DefBas-4	D3	COSMO	B3d2NC
C00036	5	-332540	RI-SCS-MP2	DefBas-4	D3	COSMO	B3d2NC
C00036	6	-332539	RI-SCS-MP2	DefBas-4	D3	COSMO	B3d2NC
C00036	7	-332540	RI-SCS-MP2	DefBas-4	D3	COSMO	B3d2NC
C00036	8	-332539	RI-SCS-MP2	DefBas-4	D3	COSMO	B3d2NC
C00036	9	-332540	RI-SCS-MP2	DefBas-4	D3	COSMO	B3d2NC
C00036	10	-332540	RI-SCS-MP2	DefBas-4	D3	COSMO	B3d2NC
C00036	1	-333286	TPSS0	DefBas-4	D3	COSMO	B3d2NC
C00036	2	-333284	TPSS0	DefBas-4	D3	COSMO	B3d2NC
C00036	3	-333284	TPSS0	DefBas-4	D3	COSMO	B3d2NC
C00036	4	-333286	TPSS0	DefBas-4	D3	COSMO	B3d2NC
C00036	5	-333284	TPSS0	DefBas-4	D3	COSMO	B3d2NC
C00036	6	-333286	TPSS0	DefBas-4	D3	COSMO	B3d2NC
C00036	7	-333286	TPSS0	DefBas-4	D3	COSMO	B3d2NC
C00036	8	-333283	TPSS0	DefBas-4	D3	COSMO	B3d2NC
C00036	9	-333286	TPSS0	DefBas-4	D3	COSMO	B3d2NC
C00036	10	-333284	TPSS0	DefBas-4	D3	COSMO	B3d2NC
C00036	1	-333287	TPSS0	DefBas-5	D3	COSMO	B3d2NC
C00036	2	-333285	TPSS0	DefBas-5	D3	COSMO	B3d2NC
C00036	3	-333285	TPSS0	DefBas-5	D3	COSMO	B3d2NC
C00036	4	-333287	TPSS0	DefBas-5	D3	COSMO	B3d2NC
C00036	5	-333285	TPSS0	DefBas-5	D3	COSMO	B3d2NC
C00036	6	-333287	TPSS0	DefBas-5	D3	COSMO	B3d2NC
C00036	7	-333287	TPSS0	DefBas-5	D3	COSMO	B3d2NC
C00036	8	-333284	TPSS0	DefBas-5	D3	COSMO	B3d2NC
C00036	9	-333287	TPSS0	DefBas-5	D3	COSMO	B3d2NC
C00036	10	-333285	TPSS0	DefBas-5	D3	COSMO	B3d2NC
C00036	1	-333296	TPSS0	DefBas-6	D3	COSMO	B3d2NC
C00036	2	-333295	TPSS0	DefBas-6	D3	COSMO	B3d2NC
C00036	3	-333295	TPSS0	DefBas-6	D3	COSMO	B3d2NC
C00036	4	-333297	TPSS0	DefBas-6	D3	COSMO	B3d2NC
C00036	5	-333294	TPSS0	DefBas-6	D3	COSMO	B3d2NC
C00036	6	-333296	TPSS0	DefBas-6	D3	COSMO	B3d2NC
C00036	7	-333296	TPSS0	DefBas-6	D3	COSMO	B3d2NC
C00036	8	-333294	TPSS0	DefBas-6	D3	COSMO	B3d2NC
C00036	9	-333296	TPSS0	DefBas-6	D3	COSMO	B3d2NC
C00036	10	-333295	TPSS0	DefBas-6	D3	COSMO	B3d2NC
C00036	1	-333244	WB97X	DefBas-4	D3	COSMO	B3d2NC
C00036	2	-333243	WB97X	DefBas-4	D3	COSMO	B3d2NC
C00036	3	-333243	WB97X	DefBas-4	D3	COSMO	B3d2NC
C00036	4	-333245	WB97X	DefBas-4	D3	COSMO	B3d2NC
C00036	5	-333243	WB97X	DefBas-4	D3	COSMO	B3d2NC
C00036	6	-333244	WB97X	DefBas-4	D3	COSMO	B3d2NC
C00036	7	-333244	WB97X	DefBas-4	D3	COSMO	B3d2NC
C00036	8	-333242	WB97X	DefBas-4	D3	COSMO	B3d2NC
C00036	9	-333244	WB97X	DefBas-4	D3	COSMO	B3d2NC
C00036	10	-333243	WB97X	DefBas-4	D3	COSMO	B3d2NC
C00037	1	-178724	B2PLYP	DefBas-4	D3	COSMO	B3d2NC
C00037	2	-178724	B2PLYP	DefBas-4	D3	COSMO	B3d2NC
C00037	3	-178722	B2PLYP	DefBas-4	D3	COSMO	B3d2NC
C00037	4	-178722	B2PLYP	DefBas-4	D3	COSMO	B3d2NC
C00037	5	-178722	B2PLYP	DefBas-4	D3	COSMO	B3d2NC
C00037	6	-178724	B2PLYP	DefBas-4	D3	COSMO	B3d2NC
C00037	7	-178719	B2PLYP	DefBas-4	D3	COSMO	B3d2NC
C00037	8	-178719	B2PLYP	DefBas-4	D3	COSMO	B3d2NC
C00037	9	-178724	B2PLYP	DefBas-4	D3	COSMO	B3d2NC
C00037	10	-178724	B2PLYP	DefBas-4	D3	COSMO	B3d2NC
C00037	1	-178725	B2PLYP	DefBas-5	D3	COSMO	B3d2NC
C00037	1	-178723	B2PLYP	DefBas-5	D3	COSMO	B32DC
C00037	2	-178725	B2PLYP	DefBas-5	D3	COSMO	B3d2NC
C00037	2	-178723	B2PLYP	DefBas-5	D3	COSMO	B32DC
C00037	3	-178723	B2PLYP	DefBas-5	D3	COSMO	B3d2NC
C00037	3	-178725	B2PLYP	DefBas-5	D3	COSMO	B32DC
C00037	4	-178723	B2PLYP	DefBas-5	D3	COSMO	B3d2NC
C00037	4	-178725	B2PLYP	DefBas-5	D3	COSMO	B32DC
C00037	5	-178723	B2PLYP	DefBas-5	D3	COSMO	B3d2NC
C00037	5	-178723	B2PLYP	DefBas-5	D3	COSMO	B32DC
C00037	6	-178725	B2PLYP	DefBas-5	D3	COSMO	B3d2NC
C00037	6	-178725	B2PLYP	DefBas-5	D3	COSMO	B32DC
C00037	7	-178720	B2PLYP	DefBas-5	D3	COSMO	B3d2NC
C00037	7	-178720	B2PLYP	DefBas-5	D3	COSMO	B32DC
C00037	8	-178720	B2PLYP	DefBas-5	D3	COSMO	B3d2NC
C00037	8	-178720	B2PLYP	DefBas-5	D3	COSMO	B32DC
C00037	9	-178725	B2PLYP	DefBas-5	D3	COSMO	B3d2NC
C00037	9	-178723	B2PLYP	DefBas-5	D3	COSMO	B32DC
C00037	10	-178725	B2PLYP	DefBas-5	D3	COSMO	B3d2NC
C00037	10	-178725	B2PLYP	DefBas-5	D3	COSMO	B32DC
C00037	1	-178745	B2PLYP	DefBas-6	D3	COSMO	B3d2NC
C00037	2	-178745	B2PLYP	DefBas-6	D3	COSMO	B3d2NC
C00037	3	-178743	B2PLYP	DefBas-6	D3	COSMO	B3d2NC
C00037	4	-178743	B2PLYP	DefBas-6	D3	COSMO	B3d2NC
C00037	5	-178743	B2PLYP	DefBas-6	D3	COSMO	B3d2NC
C00037	6	-178745	B2PLYP	DefBas-6	D3	COSMO	B3d2NC
C00037	7	-178740	B2PLYP	DefBas-6	D3	COSMO	B3d2NC
C00037	8	-178740	B2PLYP	DefBas-6	D3	COSMO	B3d2NC
C00037	9	-178745	B2PLYP	DefBas-6	D3	COSMO	B3d2NC
C00037	10	-178745	B2PLYP	DefBas-6	D3	COSMO	B3d2NC
C00037	1	-178770	B3LYP	DefBas-4	D3	COSMO	B3d2NC
C00037	2	-178770	B3LYP	DefBas-4	D3	COSMO	B3d2NC
C00037	3	-178768	B3LYP	DefBas-4	D3	COSMO	B3d2NC
C00037	4	-178768	B3LYP	DefBas-4	D3	COSMO	B3d2NC
C00037	5	-178768	B3LYP	DefBas-4	D3	COSMO	B3d2NC
C00037	6	-178770	B3LYP	DefBas-4	D3	COSMO	B3d2NC
C00037	7	-178765	B3LYP	DefBas-4	D3	COSMO	B3d2NC
C00037	8	-178765	B3LYP	DefBas-4	D3	COSMO	B3d2NC
C00037	9	-178770	B3LYP	DefBas-4	D3	COSMO	B3d2NC
C00037	10	-178770	B3LYP	DefBas-4	D3	COSMO	B3d2NC
C00037	1	-178782	CAM-B3LYP	DefBas-4	D3	COSMO	B3d2NC
C00037	2	-178782	CAM-B3LYP	DefBas-4	D3	COSMO	B3d2NC
C00037	3	-178780	CAM-B3LYP	DefBas-4	D3	COSMO	B3d2NC
C00037	4	-178780	CAM-B3LYP	DefBas-4	D3	COSMO	B3d2NC
C00037	5	-178780	CAM-B3LYP	DefBas-4	D3	COSMO	B3d2NC
C00037	6	-178782	CAM-B3LYP	DefBas-4	D3	COSMO	B3d2NC
C00037	7	-178777	CAM-B3LYP	DefBas-4	D3	COSMO	B3d2NC
C00037	8	-178777	CAM-B3LYP	DefBas-4	D3	COSMO	B3d2NC
C00037	9	-178782	CAM-B3LYP	DefBas-4	D3	COSMO	B3d2NC
C00037	10	-178782	CAM-B3LYP	DefBas-4	D3	COSMO	B3d2NC
C00037	1	-178461	DLPNO-CCSD(T)	DefBas-4	D3	COSMO	B3d2NC
C00037	1	-178459	DLPNO-CCSD(T)	DefBas-4	D3	COSMO	B32DC
C00037	2	-178461	DLPNO-CCSD(T)	DefBas-4	D3	COSMO	B3d2NC
C00037	2	-178459	DLPNO-CCSD(T)	DefBas-4	D3	COSMO	B32DC
C00037	3	-178459	DLPNO-CCSD(T)	DefBas-4	D3	COSMO	B3d2NC
C00037	3	-178461	DLPNO-CCSD(T)	DefBas-4	D3	COSMO	B32DC
C00037	4	-178459	DLPNO-CCSD(T)	DefBas-4	D3	COSMO	B3d2NC
C00037	4	-178461	DLPNO-CCSD(T)	DefBas-4	D3	COSMO	B32DC
C00037	5	-178459	DLPNO-CCSD(T)	DefBas-4	D3	COSMO	B3d2NC
C00037	5	-178459	DLPNO-CCSD(T)	DefBas-4	D3	COSMO	B32DC
C00037	6	-178461	DLPNO-CCSD(T)	DefBas-4	D3	COSMO	B3d2NC
C00037	6	-178461	DLPNO-CCSD(T)	DefBas-4	D3	COSMO	B32DC
C00037	7	-178457	DLPNO-CCSD(T)	DefBas-4	D3	COSMO	B3d2NC
C00037	7	-178457	DLPNO-CCSD(T)	DefBas-4	D3	COSMO	B32DC
C00037	8	-178457	DLPNO-CCSD(T)	DefBas-4	D3	COSMO	B3d2NC
C00037	8	-178457	DLPNO-CCSD(T)	DefBas-4	D3	COSMO	B32DC
C00037	9	-178461	DLPNO-CCSD(T)	DefBas-4	D3	COSMO	B3d2NC
C00037	9	-178459	DLPNO-CCSD(T)	DefBas-4	D3	COSMO	B32DC
C00037	10	-178461	DLPNO-CCSD(T)	DefBas-4	D3	COSMO	B3d2NC
C00037	10	-178461	DLPNO-CCSD(T)	DefBas-4	D3	COSMO	B32DC
C00037	1	-178531	DSD-PBEP86	DefBas-4	D3	COSMO	B3d2NC
C00037	2	-178531	DSD-PBEP86	DefBas-4	D3	COSMO	B3d2NC
C00037	3	-178530	DSD-PBEP86	DefBas-4	D3	COSMO	B3d2NC
C00037	4	-178530	DSD-PBEP86	DefBas-4	D3	COSMO	B3d2NC
C00037	5	-178530	DSD-PBEP86	DefBas-4	D3	COSMO	B3d2NC
C00037	6	-178531	DSD-PBEP86	DefBas-4	D3	COSMO	B3d2NC
C00037	7	-178527	DSD-PBEP86	DefBas-4	D3	COSMO	B3d2NC
C00037	8	-178527	DSD-PBEP86	DefBas-4	D3	COSMO	B3d2NC
C00037	9	-178531	DSD-PBEP86	DefBas-4	D3	COSMO	B3d2NC
C00037	10	-178531	DSD-PBEP86	DefBas-4	D3	COSMO	B3d2NC
C00037	1	-179382	M06	DefBas-4	D3	COSMO	B3d2NC
C00037	2	-179382	M06	DefBas-4	D3	COSMO	B3d2NC
C00037	3	-179381	M06	DefBas-4	D3	COSMO	B3d2NC
C00037	4	-179381	M06	DefBas-4	D3	COSMO	B3d2NC
C00037	5	-179381	M06	DefBas-4	D3	COSMO	B3d2NC
C00037	6	-179383	M06	DefBas-4	D3	COSMO	B3d2NC
C00037	7	-179375	M06	DefBas-4	D3	COSMO	B3d2NC
C00037	8	-179375	M06	DefBas-4	D3	COSMO	B3d2NC
C00037	9	-179383	M06	DefBas-4	D3	COSMO	B3d2NC
C00037	10	-179383	M06	DefBas-4	D3	COSMO	B3d2NC
C00037	1	-179383	M06	DefBas-5	D3	COSMO	B3d2NC
C00037	2	-179383	M06	DefBas-5	D3	COSMO	B3d2NC
C00037	3	-179381	M06	DefBas-5	D3	COSMO	B3d2NC
C00037	4	-179381	M06	DefBas-5	D3	COSMO	B3d2NC
C00037	5	-179381	M06	DefBas-5	D3	COSMO	B3d2NC
C00037	6	-179383	M06	DefBas-5	D3	COSMO	B3d2NC
C00037	7	-179376	M06	DefBas-5	D3	COSMO	B3d2NC
C00037	8	-179376	M06	DefBas-5	D3	COSMO	B3d2NC
C00037	9	-179383	M06	DefBas-5	D3	COSMO	B3d2NC
C00037	10	-179383	M06	DefBas-5	D3	COSMO	B3d2NC
C00037	1	-179389	M06	DefBas-6	D3	COSMO	B3d2NC
C00037	2	-179390	M06	DefBas-6	D3	COSMO	B3d2NC
C00037	3	-179388	M06	DefBas-6	D3	COSMO	B3d2NC
C00037	4	-179388	M06	DefBas-6	D3	COSMO	B3d2NC
C00037	5	-179388	M06	DefBas-6	D3	COSMO	B3d2NC
C00037	6	-179390	M06	DefBas-6	D3	COSMO	B3d2NC
C00037	7	-179382	M06	DefBas-6	D3	COSMO	B3d2NC
C00037	8	-179382	M06	DefBas-6	D3	COSMO	B3d2NC
C00037	9	-179390	M06	DefBas-6	D3	COSMO	B3d2NC
C00037	10	-179390	M06	DefBas-6	D3	COSMO	B3d2NC
C00037	1	-178778	M062X	DefBas-4	D3	COSMO	B3d2NC
C00037	2	-178778	M062X	DefBas-4	D3	COSMO	B3d2NC
C00037	3	-178776	M062X	DefBas-4	D3	COSMO	B3d2NC
C00037	4	-178776	M062X	DefBas-4	D3	COSMO	B3d2NC
C00037	5	-178776	M062X	DefBas-4	D3	COSMO	B3d2NC
C00037	6	-178778	M062X	DefBas-4	D3	COSMO	B3d2NC
C00037	7	-178773	M062X	DefBas-4	D3	COSMO	B3d2NC
C00037	8	-178773	M062X	DefBas-4	D3	COSMO	B3d2NC
C00037	9	-178778	M062X	DefBas-4	D3	COSMO	B3d2NC
C00037	10	-178778	M062X	DefBas-4	D3	COSMO	B3d2NC
C00037	1	-178656	PBE	DefBas-4	D3	COSMO	B3d2NC
C00037	2	-178656	PBE	DefBas-4	D3	COSMO	B3d2NC
C00037	3	-178655	PBE	DefBas-4	D3	COSMO	B3d2NC
C00037	4	-178655	PBE	DefBas-4	D3	COSMO	B3d2NC
C00037	5	-178655	PBE	DefBas-4	D3	COSMO	B3d2NC
C00037	6	-178656	PBE	DefBas-4	D3	COSMO	B3d2NC
C00037	7	-178652	PBE	DefBas-4	D3	COSMO	B3d2NC
C00037	8	-178652	PBE	DefBas-4	D3	COSMO	B3d2NC
C00037	9	-178656	PBE	DefBas-4	D3	COSMO	B3d2NC
C00037	10	-178656	PBE	DefBas-4	D3	COSMO	B3d2NC
C00037	1	-178660	PBE0	DefBas-4	D3	COSMO	B3d2NC
C00037	2	-178660	PBE0	DefBas-4	D3	COSMO	B3d2NC
C00037	3	-178659	PBE0	DefBas-4	D3	COSMO	B3d2NC
C00037	4	-178659	PBE0	DefBas-4	D3	COSMO	B3d2NC
C00037	5	-178659	PBE0	DefBas-4	D3	COSMO	B3d2NC
C00037	6	-178660	PBE0	DefBas-4	D3	COSMO	B3d2NC
C00037	7	-178656	PBE0	DefBas-4	D3	COSMO	B3d2NC
C00037	8	-178656	PBE0	DefBas-4	D3	COSMO	B3d2NC
C00037	9	-178660	PBE0	DefBas-4	D3	COSMO	B3d2NC
C00037	10	-178660	PBE0	DefBas-4	D3	COSMO	B3d2NC
C00037	1	-178410	RI-SCS-MP2	DefBas-4	D3	COSMO	B3d2NC
C00037	2	-178410	RI-SCS-MP2	DefBas-4	D3	COSMO	B3d2NC
C00037	3	-178408	RI-SCS-MP2	DefBas-4	D3	COSMO	B3d2NC
C00037	4	-178408	RI-SCS-MP2	DefBas-4	D3	COSMO	B3d2NC
C00037	5	-178408	RI-SCS-MP2	DefBas-4	D3	COSMO	B3d2NC
C00037	6	-178410	RI-SCS-MP2	DefBas-4	D3	COSMO	B3d2NC
C00037	7	-178405	RI-SCS-MP2	DefBas-4	D3	COSMO	B3d2NC
C00037	8	-178406	RI-SCS-MP2	DefBas-4	D3	COSMO	B3d2NC
C00037	9	-178409	RI-SCS-MP2	DefBas-4	D3	COSMO	B3d2NC
C00037	10	-178410	RI-SCS-MP2	DefBas-4	D3	COSMO	B3d2NC
C00037	1	-178833	TPSS0	DefBas-4	D3	COSMO	B3d2NC
C00037	2	-178833	TPSS0	DefBas-4	D3	COSMO	B3d2NC
C00037	3	-178831	TPSS0	DefBas-4	D3	COSMO	B3d2NC
C00037	4	-178831	TPSS0	DefBas-4	D3	COSMO	B3d2NC
C00037	5	-178831	TPSS0	DefBas-4	D3	COSMO	B3d2NC
C00037	6	-178833	TPSS0	DefBas-4	D3	COSMO	B3d2NC
C00037	7	-178828	TPSS0	DefBas-4	D3	COSMO	B3d2NC
C00037	8	-178828	TPSS0	DefBas-4	D3	COSMO	B3d2NC
C00037	9	-178833	TPSS0	DefBas-4	D3	COSMO	B3d2NC
C00037	10	-178833	TPSS0	DefBas-4	D3	COSMO	B3d2NC
C00037	1	-178833	TPSS0	DefBas-5	D3	COSMO	B3d2NC
C00037	2	-178833	TPSS0	DefBas-5	D3	COSMO	B3d2NC
C00037	3	-178832	TPSS0	DefBas-5	D3	COSMO	B3d2NC
C00037	4	-178832	TPSS0	DefBas-5	D3	COSMO	B3d2NC
C00037	5	-178832	TPSS0	DefBas-5	D3	COSMO	B3d2NC
C00037	6	-178833	TPSS0	DefBas-5	D3	COSMO	B3d2NC
C00037	7	-178829	TPSS0	DefBas-5	D3	COSMO	B3d2NC
C00037	8	-178829	TPSS0	DefBas-5	D3	COSMO	B3d2NC
C00037	9	-178833	TPSS0	DefBas-5	D3	COSMO	B3d2NC
C00037	10	-178833	TPSS0	DefBas-5	D3	COSMO	B3d2NC
C00037	1	-178838	TPSS0	DefBas-6	D3	COSMO	B3d2NC
C00037	2	-178838	TPSS0	DefBas-6	D3	COSMO	B3d2NC
C00037	3	-178837	TPSS0	DefBas-6	D3	COSMO	B3d2NC
C00037	4	-178837	TPSS0	DefBas-6	D3	COSMO	B3d2NC
C00037	5	-178837	TPSS0	DefBas-6	D3	COSMO	B3d2NC
C00037	6	-178838	TPSS0	DefBas-6	D3	COSMO	B3d2NC
C00037	7	-178834	TPSS0	DefBas-6	D3	COSMO	B3d2NC
C00037	8	-178834	TPSS0	DefBas-6	D3	COSMO	B3d2NC
C00037	9	-178838	TPSS0	DefBas-6	D3	COSMO	B3d2NC
C00037	10	-178838	TPSS0	DefBas-6	D3	COSMO	B3d2NC
C00037	1	-178806	WB97X	DefBas-4	D3	COSMO	B3d2NC
C00037	2	-178806	WB97X	DefBas-4	D3	COSMO	B3d2NC
C00037	3	-178805	WB97X	DefBas-4	D3	COSMO	B3d2NC
C00037	4	-178805	WB97X	DefBas-4	D3	COSMO	B3d2NC
C00037	5	-178805	WB97X	DefBas-4	D3	COSMO	B3d2NC
C00037	6	-178806	WB97X	DefBas-4	D3	COSMO	B3d2NC
C00037	7	-178802	WB97X	DefBas-4	D3	COSMO	B3d2NC
C00037	8	-178802	WB97X	DefBas-4	D3	COSMO	B3d2NC
C00037	9	-178806	WB97X	DefBas-4	D3	COSMO	B3d2NC
C00037	10	-178806	WB97X	DefBas-4	D3	COSMO	B3d2NC
C00041	1	-203379	B2PLYP	DefBas-4	D3	COSMO	B3d2NC
C00041	2	-203378	B2PLYP	DefBas-4	D3	COSMO	B3d2NC
C00041	3	-203378	B2PLYP	DefBas-4	D3	COSMO	B3d2NC
C00041	4	-203379	B2PLYP	DefBas-4	D3	COSMO	B3d2NC
C00041	5	-203378	B2PLYP	DefBas-4	D3	COSMO	B3d2NC
C00041	6	-203379	B2PLYP	DefBas-4	D3	COSMO	B3d2NC
C00041	7	-203378	B2PLYP	DefBas-4	D3	COSMO	B3d2NC
C00041	8	-203379	B2PLYP	DefBas-4	D3	COSMO	B3d2NC
C00041	9	-203378	B2PLYP	DefBas-4	D3	COSMO	B3d2NC
C00041	10	-203376	B2PLYP	DefBas-4	D3	COSMO	B3d2NC
C00041	1	-203381	B2PLYP	DefBas-5	D3	COSMO	B3d2NC
C00041	1	-203379	B2PLYP	DefBas-5	D3	COSMO	B32DC
C00041	2	-203379	B2PLYP	DefBas-5	D3	COSMO	B3d2NC
C00041	2	-203381	B2PLYP	DefBas-5	D3	COSMO	B32DC
C00041	3	-203379	B2PLYP	DefBas-5	D3	COSMO	B3d2NC
C00041	3	-203379	B2PLYP	DefBas-5	D3	COSMO	B32DC
C00041	4	-203381	B2PLYP	DefBas-5	D3	COSMO	B3d2NC
C00041	4	-203381	B2PLYP	DefBas-5	D3	COSMO	B32DC
C00041	5	-203379	B2PLYP	DefBas-5	D3	COSMO	B3d2NC
C00041	5	-203380	B2PLYP	DefBas-5	D3	COSMO	B32DC
C00041	6	-203381	B2PLYP	DefBas-5	D3	COSMO	B3d2NC
C00041	6	-203379	B2PLYP	DefBas-5	D3	COSMO	B32DC
C00041	7	-203379	B2PLYP	DefBas-5	D3	COSMO	B3d2NC
C00041	7	-203379	B2PLYP	DefBas-5	D3	COSMO	B32DC
C00041	8	-203381	B2PLYP	DefBas-5	D3	COSMO	B3d2NC
C00041	8	-203381	B2PLYP	DefBas-5	D3	COSMO	B32DC
C00041	9	-203379	B2PLYP	DefBas-5	D3	COSMO	B3d2NC
C00041	9	-203379	B2PLYP	DefBas-5	D3	COSMO	B32DC
C00041	10	-203377	B2PLYP	DefBas-5	D3	COSMO	B3d2NC
C00041	10	-203379	B2PLYP	DefBas-5	D3	COSMO	B32DC
C00041	1	-203404	B2PLYP	DefBas-6	D3	COSMO	B3d2NC
C00041	2	-203402	B2PLYP	DefBas-6	D3	COSMO	B3d2NC
C00041	3	-203402	B2PLYP	DefBas-6	D3	COSMO	B3d2NC
C00041	4	-203404	B2PLYP	DefBas-6	D3	COSMO	B3d2NC
C00041	5	-203402	B2PLYP	DefBas-6	D3	COSMO	B3d2NC
C00041	6	-203404	B2PLYP	DefBas-6	D3	COSMO	B3d2NC
C00041	7	-203402	B2PLYP	DefBas-6	D3	COSMO	B3d2NC
C00041	8	-203404	B2PLYP	DefBas-6	D3	COSMO	B3d2NC
C00041	9	-203402	B2PLYP	DefBas-6	D3	COSMO	B3d2NC
C00041	10	-203400	B2PLYP	DefBas-6	D3	COSMO	B3d2NC
C00041	1	-203107	B2PLYP	DefBas-6	D3	NONE	B3d2NC
C00041	2	-203105	B2PLYP	DefBas-6	D3	NONE	B3d2NC
C00041	3	-203108	B2PLYP	DefBas-6	D3	NONE	B3d2NC
C00041	4	-203107	B2PLYP	DefBas-6	D3	NONE	B3d2NC
C00041	5	-203103	B2PLYP	DefBas-6	D3	NONE	B3d2NC
C00041	6	-203102	B2PLYP	DefBas-6	D3	NONE	B3d2NC
C00041	7	-203103	B2PLYP	DefBas-6	D3	NONE	B3d2NC
C00041	8	-203108	B2PLYP	DefBas-6	D3	NONE	B3d2NC
C00041	9	-203102	B2PLYP	DefBas-6	D3	NONE	B3d2NC
C00041	10	-203102	B2PLYP	DefBas-6	D3	NONE	B3d2NC
C00041	1	-203113	B2PLYP	DefBas-6	NONE	COSMO	B3d2NC
C00041	2	-203112	B2PLYP	DefBas-6	NONE	COSMO	B3d2NC
C00041	3	-203114	B2PLYP	DefBas-6	NONE	COSMO	B3d2NC
C00041	4	-203113	B2PLYP	DefBas-6	NONE	COSMO	B3d2NC
C00041	5	-203112	B2PLYP	DefBas-6	NONE	COSMO	B3d2NC
C00041	6	-203111	B2PLYP	DefBas-6	NONE	COSMO	B3d2NC
C00041	7	-203112	B2PLYP	DefBas-6	NONE	COSMO	B3d2NC
C00041	8	-203116	B2PLYP	DefBas-6	NONE	COSMO	B3d2NC
C00041	9	-203111	B2PLYP	DefBas-6	NONE	COSMO	B3d2NC
C00041	10	-203110	B2PLYP	DefBas-6	NONE	COSMO	B3d2NC
C00041	1	-203434	B3LYP	DefBas-4	D3	COSMO	B3d2NC
C00041	2	-203433	B3LYP	DefBas-4	D3	COSMO	B3d2NC
C00041	3	-203433	B3LYP	DefBas-4	D3	COSMO	B3d2NC
C00041	4	-203434	B3LYP	DefBas-4	D3	COSMO	B3d2NC
C00041	5	-203433	B3LYP	DefBas-4	D3	COSMO	B3d2NC
C00041	6	-203434	B3LYP	DefBas-4	D3	COSMO	B3d2NC
C00041	7	-203433	B3LYP	DefBas-4	D3	COSMO	B3d2NC
C00041	8	-203434	B3LYP	DefBas-4	D3	COSMO	B3d2NC
C00041	9	-203433	B3LYP	DefBas-4	D3	COSMO	B3d2NC
C00041	10	-203430	B3LYP	DefBas-4	D3	COSMO	B3d2NC
C00041	1	-203445	CAM-B3LYP	DefBas-4	D3	COSMO	B3d2NC
C00041	2	-203444	CAM-B3LYP	DefBas-4	D3	COSMO	B3d2NC
C00041	3	-203444	CAM-B3LYP	DefBas-4	D3	COSMO	B3d2NC
C00041	4	-203445	CAM-B3LYP	DefBas-4	D3	COSMO	B3d2NC
C00041	5	-203444	CAM-B3LYP	DefBas-4	D3	COSMO	B3d2NC
C00041	6	-203445	CAM-B3LYP	DefBas-4	D3	COSMO	B3d2NC
C00041	7	-203444	CAM-B3LYP	DefBas-4	D3	COSMO	B3d2NC
C00041	8	-203445	CAM-B3LYP	DefBas-4	D3	COSMO	B3d2NC
C00041	9	-203444	CAM-B3LYP	DefBas-4	D3	COSMO	B3d2NC
C00041	10	-203441	CAM-B3LYP	DefBas-4	D3	COSMO	B3d2NC
C00041	1	-203075	DLPNO-CCSD(T)	DefBas-4	D3	COSMO	B3d2NC
C00041	1	-203073	DLPNO-CCSD(T)	DefBas-4	D3	COSMO	B32DC
C00041	2	-203074	DLPNO-CCSD(T)	DefBas-4	D3	COSMO	B3d2NC
C00041	2	-203075	DLPNO-CCSD(T)	DefBas-4	D3	COSMO	B32DC
C00041	3	-203074	DLPNO-CCSD(T)	DefBas-4	D3	COSMO	B3d2NC
C00041	3	-203073	DLPNO-CCSD(T)	DefBas-4	D3	COSMO	B32DC
C00041	4	-203075	DLPNO-CCSD(T)	DefBas-4	D3	COSMO	B3d2NC
C00041	4	-203075	DLPNO-CCSD(T)	DefBas-4	D3	COSMO	B32DC
C00041	5	-203074	DLPNO-CCSD(T)	DefBas-4	D3	COSMO	B3d2NC
C00041	5	-203075	DLPNO-CCSD(T)	DefBas-4	D3	COSMO	B32DC
C00041	6	-203075	DLPNO-CCSD(T)	DefBas-4	D3	COSMO	B3d2NC
C00041	6	-203073	DLPNO-CCSD(T)	DefBas-4	D3	COSMO	B32DC
C00041	7	-203074	DLPNO-CCSD(T)	DefBas-4	D3	COSMO	B3d2NC
C00041	7	-203073	DLPNO-CCSD(T)	DefBas-4	D3	COSMO	B32DC
C00041	8	-203075	DLPNO-CCSD(T)	DefBas-4	D3	COSMO	B3d2NC
C00041	8	-203075	DLPNO-CCSD(T)	DefBas-4	D3	COSMO	B32DC
C00041	9	-203074	DLPNO-CCSD(T)	DefBas-4	D3	COSMO	B3d2NC
C00041	9	-203073	DLPNO-CCSD(T)	DefBas-4	D3	COSMO	B32DC
C00041	10	-203071	DLPNO-CCSD(T)	DefBas-4	D3	COSMO	B3d2NC
C00041	10	-203073	DLPNO-CCSD(T)	DefBas-4	D3	COSMO	B32DC
C00041	1	-202791	DLPNO-CCSD(T)	DefBas-5	D3	COSMO	B3d2NC
C00041	2	-202790	DLPNO-CCSD(T)	DefBas-5	D3	COSMO	B3d2NC
C00041	3	-202792	DLPNO-CCSD(T)	DefBas-5	D3	COSMO	B3d2NC
C00041	4	-202791	DLPNO-CCSD(T)	DefBas-5	D3	COSMO	B3d2NC
C00041	5	-202789	DLPNO-CCSD(T)	DefBas-5	D3	COSMO	B3d2NC
C00041	6	-202789	DLPNO-CCSD(T)	DefBas-5	D3	COSMO	B3d2NC
C00041	7	-202789	DLPNO-CCSD(T)	DefBas-5	D3	COSMO	B3d2NC
C00041	8	-202793	DLPNO-CCSD(T)	DefBas-5	D3	COSMO	B3d2NC
C00041	9	-202789	DLPNO-CCSD(T)	DefBas-5	D3	COSMO	B3d2NC
C00041	10	-202788	DLPNO-CCSD(T)	DefBas-5	D3	COSMO	B3d2NC
C00041	2	-202779	DLPNO-CCSD(T)	DefBas-5	D3	NONE	B3d2NC
C00041	3	-202782	DLPNO-CCSD(T)	DefBas-5	D3	NONE	B3d2NC
C00041	4	-202781	DLPNO-CCSD(T)	DefBas-5	D3	NONE	B3d2NC
C00041	5	-202777	DLPNO-CCSD(T)	DefBas-5	D3	NONE	B3d2NC
C00041	6	-202775	DLPNO-CCSD(T)	DefBas-5	D3	NONE	B3d2NC
C00041	7	-202775	DLPNO-CCSD(T)	DefBas-5	D3	NONE	B3d2NC
C00041	8	-202781	DLPNO-CCSD(T)	DefBas-5	D3	NONE	B3d2NC
C00041	9	-202775	DLPNO-CCSD(T)	DefBas-5	D3	NONE	B3d2NC
C00041	10	-202775	DLPNO-CCSD(T)	DefBas-5	D3	NONE	B3d2NC
C00041	1	-202791	DLPNO-CCSD(T)	DefBas-5	NONE	COSMO	B3d2NC
C00041	2	-202790	DLPNO-CCSD(T)	DefBas-5	NONE	COSMO	B3d2NC
C00041	3	-202792	DLPNO-CCSD(T)	DefBas-5	NONE	COSMO	B3d2NC
C00041	4	-202791	DLPNO-CCSD(T)	DefBas-5	NONE	COSMO	B3d2NC
C00041	5	-202789	DLPNO-CCSD(T)	DefBas-5	NONE	COSMO	B3d2NC
C00041	6	-202789	DLPNO-CCSD(T)	DefBas-5	NONE	COSMO	B3d2NC
C00041	7	-202789	DLPNO-CCSD(T)	DefBas-5	NONE	COSMO	B3d2NC
C00041	8	-202793	DLPNO-CCSD(T)	DefBas-5	NONE	COSMO	B3d2NC
C00041	9	-202789	DLPNO-CCSD(T)	DefBas-5	NONE	COSMO	B3d2NC
C00041	10	-202788	DLPNO-CCSD(T)	DefBas-5	NONE	COSMO	B3d2NC
C00041	1	-202856	DLPNO-CCSD(T)	DefBas-6	D3	COSMO	B3d2NC
C00041	2	-202855	DLPNO-CCSD(T)	DefBas-6	D3	COSMO	B3d2NC
C00041	3	-202857	DLPNO-CCSD(T)	DefBas-6	D3	COSMO	B3d2NC
C00041	4	-202857	DLPNO-CCSD(T)	DefBas-6	D3	COSMO	B3d2NC
C00041	5	-202855	DLPNO-CCSD(T)	DefBas-6	D3	COSMO	B3d2NC
C00041	6	-202854	DLPNO-CCSD(T)	DefBas-6	D3	COSMO	B3d2NC
C00041	7	-202854	DLPNO-CCSD(T)	DefBas-6	D3	COSMO	B3d2NC
C00041	8	-202859	DLPNO-CCSD(T)	DefBas-6	D3	COSMO	B3d2NC
C00041	9	-202854	DLPNO-CCSD(T)	DefBas-6	D3	COSMO	B3d2NC
C00041	10	-202853	DLPNO-CCSD(T)	DefBas-6	D3	COSMO	B3d2NC
C00041	1	-203156	DSD-PBEP86	DefBas-4	D3	COSMO	B3d2NC
C00041	2	-203155	DSD-PBEP86	DefBas-4	D3	COSMO	B3d2NC
C00041	3	-203155	DSD-PBEP86	DefBas-4	D3	COSMO	B3d2NC
C00041	4	-203156	DSD-PBEP86	DefBas-4	D3	COSMO	B3d2NC
C00041	5	-203155	DSD-PBEP86	DefBas-4	D3	COSMO	B3d2NC
C00041	6	-203156	DSD-PBEP86	DefBas-4	D3	COSMO	B3d2NC
C00041	7	-203155	DSD-PBEP86	DefBas-4	D3	COSMO	B3d2NC
C00041	8	-203156	DSD-PBEP86	DefBas-4	D3	COSMO	B3d2NC
C00041	9	-203155	DSD-PBEP86	DefBas-4	D3	COSMO	B3d2NC
C00041	10	-203153	DSD-PBEP86	DefBas-4	D3	COSMO	B3d2NC
C00041	1	-204181	M06	DefBas-4	D3	COSMO	B3d2NC
C00041	2	-204180	M06	DefBas-4	D3	COSMO	B3d2NC
C00041	3	-204180	M06	DefBas-4	D3	COSMO	B3d2NC
C00041	4	-204182	M06	DefBas-4	D3	COSMO	B3d2NC
C00041	5	-204180	M06	DefBas-4	D3	COSMO	B3d2NC
C00041	6	-204182	M06	DefBas-4	D3	COSMO	B3d2NC
C00041	7	-204180	M06	DefBas-4	D3	COSMO	B3d2NC
C00041	8	-204181	M06	DefBas-4	D3	COSMO	B3d2NC
C00041	9	-204180	M06	DefBas-4	D3	COSMO	B3d2NC
C00041	10	-204176	M06	DefBas-4	D3	COSMO	B3d2NC
C00041	1	-204182	M06	DefBas-5	D3	COSMO	B3d2NC
C00041	2	-204181	M06	DefBas-5	D3	COSMO	B3d2NC
C00041	3	-204181	M06	DefBas-5	D3	COSMO	B3d2NC
C00041	4	-204183	M06	DefBas-5	D3	COSMO	B3d2NC
C00041	5	-204181	M06	DefBas-5	D3	COSMO	B3d2NC
C00041	6	-204182	M06	DefBas-5	D3	COSMO	B3d2NC
C00041	7	-204181	M06	DefBas-5	D3	COSMO	B3d2NC
C00041	8	-204182	M06	DefBas-5	D3	COSMO	B3d2NC
C00041	9	-204181	M06	DefBas-5	D3	COSMO	B3d2NC
C00041	10	-204177	M06	DefBas-5	D3	COSMO	B3d2NC
C00041	1	-204189	M06	DefBas-6	D3	COSMO	B3d2NC
C00041	2	-204188	M06	DefBas-6	D3	COSMO	B3d2NC
C00041	3	-204188	M06	DefBas-6	D3	COSMO	B3d2NC
C00041	4	-204190	M06	DefBas-6	D3	COSMO	B3d2NC
C00041	5	-204188	M06	DefBas-6	D3	COSMO	B3d2NC
C00041	6	-204189	M06	DefBas-6	D3	COSMO	B3d2NC
C00041	7	-204188	M06	DefBas-6	D3	COSMO	B3d2NC
C00041	8	-204189	M06	DefBas-6	D3	COSMO	B3d2NC
C00041	9	-204188	M06	DefBas-6	D3	COSMO	B3d2NC
C00041	10	-204184	M06	DefBas-6	D3	COSMO	B3d2NC
C00041	1	-203444	M062X	DefBas-4	D3	COSMO	B3d2NC
C00041	2	-203443	M062X	DefBas-4	D3	COSMO	B3d2NC
C00041	3	-203443	M062X	DefBas-4	D3	COSMO	B3d2NC
C00041	4	-203444	M062X	DefBas-4	D3	COSMO	B3d2NC
C00041	5	-203443	M062X	DefBas-4	D3	COSMO	B3d2NC
C00041	6	-203444	M062X	DefBas-4	D3	COSMO	B3d2NC
C00041	7	-203443	M062X	DefBas-4	D3	COSMO	B3d2NC
C00041	8	-203444	M062X	DefBas-4	D3	COSMO	B3d2NC
C00041	9	-203443	M062X	DefBas-4	D3	COSMO	B3d2NC
C00041	10	-203440	M062X	DefBas-4	D3	COSMO	B3d2NC
C00041	1	-203302	PBE	DefBas-4	D3	COSMO	B3d2NC
C00041	2	-203300	PBE	DefBas-4	D3	COSMO	B3d2NC
C00041	3	-203300	PBE	DefBas-4	D3	COSMO	B3d2NC
C00041	4	-203302	PBE	DefBas-4	D3	COSMO	B3d2NC
C00041	5	-203300	PBE	DefBas-4	D3	COSMO	B3d2NC
C00041	6	-203302	PBE	DefBas-4	D3	COSMO	B3d2NC
C00041	7	-203300	PBE	DefBas-4	D3	COSMO	B3d2NC
C00041	8	-203302	PBE	DefBas-4	D3	COSMO	B3d2NC
C00041	9	-203300	PBE	DefBas-4	D3	COSMO	B3d2NC
C00041	10	-203298	PBE	DefBas-4	D3	COSMO	B3d2NC
C00041	1	-203016	PBE	DefBas-5	D3	COSMO	B3d2NC
C00041	2	-203016	PBE	DefBas-5	D3	COSMO	B3d2NC
C00041	3	-203017	PBE	DefBas-5	D3	COSMO	B3d2NC
C00041	4	-203017	PBE	DefBas-5	D3	COSMO	B3d2NC
C00041	5	-203016	PBE	DefBas-5	D3	COSMO	B3d2NC
C00041	6	-203015	PBE	DefBas-5	D3	COSMO	B3d2NC
C00041	7	-203016	PBE	DefBas-5	D3	COSMO	B3d2NC
C00041	8	-203021	PBE	DefBas-5	D3	COSMO	B3d2NC
C00041	9	-203015	PBE	DefBas-5	D3	COSMO	B3d2NC
C00041	10	-203014	PBE	DefBas-5	D3	COSMO	B3d2NC
C00041	1	-203006	PBE	DefBas-5	D3	NONE	B3d2NC
C00041	2	-203005	PBE	DefBas-5	D3	NONE	B3d2NC
C00041	3	-203008	PBE	DefBas-5	D3	NONE	B3d2NC
C00041	4	-203006	PBE	DefBas-5	D3	NONE	B3d2NC
C00041	5	-203003	PBE	DefBas-5	D3	NONE	B3d2NC
C00041	6	-203002	PBE	DefBas-5	D3	NONE	B3d2NC
C00041	7	-203003	PBE	DefBas-5	D3	NONE	B3d2NC
C00041	8	-203009	PBE	DefBas-5	D3	NONE	B3d2NC
C00041	9	-203002	PBE	DefBas-5	D3	NONE	B3d2NC
C00041	10	-203002	PBE	DefBas-5	D3	NONE	B3d2NC
C00041	1	-203010	PBE	DefBas-5	NONE	COSMO	B3d2NC
C00041	2	-203010	PBE	DefBas-5	NONE	COSMO	B3d2NC
C00041	3	-203011	PBE	DefBas-5	NONE	COSMO	B3d2NC
C00041	4	-203011	PBE	DefBas-5	NONE	COSMO	B3d2NC
C00041	5	-203009	PBE	DefBas-5	NONE	COSMO	B3d2NC
C00041	6	-203009	PBE	DefBas-5	NONE	COSMO	B3d2NC
C00041	7	-203010	PBE	DefBas-5	NONE	COSMO	B3d2NC
C00041	8	-203015	PBE	DefBas-5	NONE	COSMO	B3d2NC
C00041	9	-203009	PBE	DefBas-5	NONE	COSMO	B3d2NC
C00041	10	-203008	PBE	DefBas-5	NONE	COSMO	B3d2NC
C00041	1	-203022	PBE	DefBas-6	D3	COSMO	B3d2NC
C00041	2	-203021	PBE	DefBas-6	D3	COSMO	B3d2NC
C00041	3	-203023	PBE	DefBas-6	D3	COSMO	B3d2NC
C00041	4	-203022	PBE	DefBas-6	D3	COSMO	B3d2NC
C00041	5	-203021	PBE	DefBas-6	D3	COSMO	B3d2NC
C00041	6	-203020	PBE	DefBas-6	D3	COSMO	B3d2NC
C00041	7	-203021	PBE	DefBas-6	D3	COSMO	B3d2NC
C00041	8	-203026	PBE	DefBas-6	D3	COSMO	B3d2NC
C00041	9	-203020	PBE	DefBas-6	D3	COSMO	B3d2NC
C00041	10	-203020	PBE	DefBas-6	D3	COSMO	B3d2NC
C00041	1	-203310	PBE0	DefBas-4	D3	COSMO	B3d2NC
C00041	2	-203309	PBE0	DefBas-4	D3	COSMO	B3d2NC
C00041	3	-203309	PBE0	DefBas-4	D3	COSMO	B3d2NC
C00041	4	-203310	PBE0	DefBas-4	D3	COSMO	B3d2NC
C00041	5	-203309	PBE0	DefBas-4	D3	COSMO	B3d2NC
C00041	6	-203310	PBE0	DefBas-4	D3	COSMO	B3d2NC
C00041	7	-203309	PBE0	DefBas-4	D3	COSMO	B3d2NC
C00041	8	-203310	PBE0	DefBas-4	D3	COSMO	B3d2NC
C00041	9	-203309	PBE0	DefBas-4	D3	COSMO	B3d2NC
C00041	10	-203306	PBE0	DefBas-4	D3	COSMO	B3d2NC
C00041	1	-203012	RI-SCS-MP2	DefBas-4	D3	COSMO	B3d2NC
C00041	2	-203010	RI-SCS-MP2	DefBas-4	D3	COSMO	B3d2NC
C00041	3	-203010	RI-SCS-MP2	DefBas-4	D3	COSMO	B3d2NC
C00041	4	-203012	RI-SCS-MP2	DefBas-4	D3	COSMO	B3d2NC
C00041	5	-203010	RI-SCS-MP2	DefBas-4	D3	COSMO	B3d2NC
C00041	6	-203012	RI-SCS-MP2	DefBas-4	D3	COSMO	B3d2NC
C00041	7	-203010	RI-SCS-MP2	DefBas-4	D3	COSMO	B3d2NC
C00041	8	-203012	RI-SCS-MP2	DefBas-4	D3	COSMO	B3d2NC
C00041	9	-203010	RI-SCS-MP2	DefBas-4	D3	COSMO	B3d2NC
C00041	10	-203008	RI-SCS-MP2	DefBas-4	D3	COSMO	B3d2NC
C00041	1	-203513	TPSS0	DefBas-4	D3	COSMO	B3d2NC
C00041	2	-203512	TPSS0	DefBas-4	D3	COSMO	B3d2NC
C00041	3	-203512	TPSS0	DefBas-4	D3	COSMO	B3d2NC
C00041	4	-203513	TPSS0	DefBas-4	D3	COSMO	B3d2NC
C00041	5	-203512	TPSS0	DefBas-4	D3	COSMO	B3d2NC
C00041	6	-203513	TPSS0	DefBas-4	D3	COSMO	B3d2NC
C00041	7	-203512	TPSS0	DefBas-4	D3	COSMO	B3d2NC
C00041	8	-203513	TPSS0	DefBas-4	D3	COSMO	B3d2NC
C00041	9	-203512	TPSS0	DefBas-4	D3	COSMO	B3d2NC
C00041	10	-203509	TPSS0	DefBas-4	D3	COSMO	B3d2NC
C00041	1	-203514	TPSS0	DefBas-5	D3	COSMO	B3d2NC
C00041	2	-203512	TPSS0	DefBas-5	D3	COSMO	B3d2NC
C00041	3	-203512	TPSS0	DefBas-5	D3	COSMO	B3d2NC
C00041	4	-203514	TPSS0	DefBas-5	D3	COSMO	B3d2NC
C00041	5	-203512	TPSS0	DefBas-5	D3	COSMO	B3d2NC
C00041	6	-203514	TPSS0	DefBas-5	D3	COSMO	B3d2NC
C00041	7	-203512	TPSS0	DefBas-5	D3	COSMO	B3d2NC
C00041	8	-203514	TPSS0	DefBas-5	D3	COSMO	B3d2NC
C00041	9	-203512	TPSS0	DefBas-5	D3	COSMO	B3d2NC
C00041	10	-203510	TPSS0	DefBas-5	D3	COSMO	B3d2NC
C00041	1	-203520	TPSS0	DefBas-6	D3	COSMO	B3d2NC
C00041	2	-203518	TPSS0	DefBas-6	D3	COSMO	B3d2NC
C00041	3	-203518	TPSS0	DefBas-6	D3	COSMO	B3d2NC
C00041	4	-203520	TPSS0	DefBas-6	D3	COSMO	B3d2NC
C00041	5	-203518	TPSS0	DefBas-6	D3	COSMO	B3d2NC
C00041	6	-203520	TPSS0	DefBas-6	D3	COSMO	B3d2NC
C00041	7	-203518	TPSS0	DefBas-6	D3	COSMO	B3d2NC
C00041	8	-203520	TPSS0	DefBas-6	D3	COSMO	B3d2NC
C00041	9	-203518	TPSS0	DefBas-6	D3	COSMO	B3d2NC
C00041	10	-203516	TPSS0	DefBas-6	D3	COSMO	B3d2NC
C00041	1	-203479	WB97X	DefBas-4	D3	COSMO	B3d2NC
C00041	2	-203478	WB97X	DefBas-4	D3	COSMO	B3d2NC
C00041	3	-203478	WB97X	DefBas-4	D3	COSMO	B3d2NC
C00041	4	-203479	WB97X	DefBas-4	D3	COSMO	B3d2NC
C00041	5	-203478	WB97X	DefBas-4	D3	COSMO	B3d2NC
C00041	6	-203479	WB97X	DefBas-4	D3	COSMO	B3d2NC
C00041	7	-203478	WB97X	DefBas-4	D3	COSMO	B3d2NC
C00041	8	-203479	WB97X	DefBas-4	D3	COSMO	B3d2NC
C00041	9	-203478	WB97X	DefBas-4	D3	COSMO	B3d2NC
C00041	10	-203475	WB97X	DefBas-4	D3	COSMO	B3d2NC
C00042	1	-286681	B2PLYP	DefBas-4	D3	COSMO	B3d2NC
C00042	2	-286681	B2PLYP	DefBas-4	D3	COSMO	B3d2NC
C00042	3	-286681	B2PLYP	DefBas-4	D3	COSMO	B3d2NC
C00042	4	-286678	B2PLYP	DefBas-4	D3	COSMO	B3d2NC
C00042	5	-286678	B2PLYP	DefBas-4	D3	COSMO	B3d2NC
C00042	6	-286680	B2PLYP	DefBas-4	D3	COSMO	B3d2NC
C00042	7	-286680	B2PLYP	DefBas-4	D3	COSMO	B3d2NC
C00042	8	-286681	B2PLYP	DefBas-4	D3	COSMO	B3d2NC
C00042	9	-286679	B2PLYP	DefBas-4	D3	COSMO	B3d2NC
C00042	10	-286679	B2PLYP	DefBas-4	D3	COSMO	B3d2NC
C00042	1	-286683	B2PLYP	DefBas-5	D3	COSMO	B3d2NC
C00042	1	-286684	B2PLYP	DefBas-5	D3	COSMO	B32DC
C00042	2	-286683	B2PLYP	DefBas-5	D3	COSMO	B3d2NC
C00042	2	-286684	B2PLYP	DefBas-5	D3	COSMO	B32DC
C00042	3	-286683	B2PLYP	DefBas-5	D3	COSMO	B3d2NC
C00042	3	-286685	B2PLYP	DefBas-5	D3	COSMO	B32DC
C00042	4	-286680	B2PLYP	DefBas-5	D3	COSMO	B3d2NC
C00042	4	-286685	B2PLYP	DefBas-5	D3	COSMO	B32DC
C00042	5	-286680	B2PLYP	DefBas-5	D3	COSMO	B3d2NC
C00042	5	-286683	B2PLYP	DefBas-5	D3	COSMO	B32DC
C00042	6	-286682	B2PLYP	DefBas-5	D3	COSMO	B3d2NC
C00042	6	-286684	B2PLYP	DefBas-5	D3	COSMO	B32DC
C00042	7	-286682	B2PLYP	DefBas-5	D3	COSMO	B3d2NC
C00042	7	-286685	B2PLYP	DefBas-5	D3	COSMO	B32DC
C00042	8	-286683	B2PLYP	DefBas-5	D3	COSMO	B3d2NC
C00042	8	-286684	B2PLYP	DefBas-5	D3	COSMO	B32DC
C00042	9	-286681	B2PLYP	DefBas-5	D3	COSMO	B3d2NC
C00042	9	-286685	B2PLYP	DefBas-5	D3	COSMO	B32DC
C00042	10	-286682	B2PLYP	DefBas-5	D3	COSMO	B3d2NC
C00042	10	-286685	B2PLYP	DefBas-5	D3	COSMO	B32DC
C00042	1	-286714	B2PLYP	DefBas-6	D3	COSMO	B3d2NC
C00042	2	-286714	B2PLYP	DefBas-6	D3	COSMO	B3d2NC
C00042	3	-286714	B2PLYP	DefBas-6	D3	COSMO	B3d2NC
C00042	4	-286711	B2PLYP	DefBas-6	D3	COSMO	B3d2NC
C00042	5	-286711	B2PLYP	DefBas-6	D3	COSMO	B3d2NC
C00042	6	-286713	B2PLYP	DefBas-6	D3	COSMO	B3d2NC
C00042	7	-286713	B2PLYP	DefBas-6	D3	COSMO	B3d2NC
C00042	8	-286714	B2PLYP	DefBas-6	D3	COSMO	B3d2NC
C00042	9	-286712	B2PLYP	DefBas-6	D3	COSMO	B3d2NC
C00042	10	-286712	B2PLYP	DefBas-6	D3	COSMO	B3d2NC
C00042	1	-286700	B2PLYP	DefBas-6	D3	NONE	B3d2NC
C00042	2	-286700	B2PLYP	DefBas-6	D3	NONE	B3d2NC
C00042	3	-286700	B2PLYP	DefBas-6	D3	NONE	B3d2NC
C00042	4	-286694	B2PLYP	DefBas-6	D3	NONE	B3d2NC
C00042	5	-286694	B2PLYP	DefBas-6	D3	NONE	B3d2NC
C00042	6	-286696	B2PLYP	DefBas-6	D3	NONE	B3d2NC
C00042	7	-286696	B2PLYP	DefBas-6	D3	NONE	B3d2NC
C00042	8	-286700	B2PLYP	DefBas-6	D3	NONE	B3d2NC
C00042	9	-286694	B2PLYP	DefBas-6	D3	NONE	B3d2NC
C00042	10	-286696	B2PLYP	DefBas-6	D3	NONE	B3d2NC
C00042	1	-286709	B2PLYP	DefBas-6	NONE	COSMO	B3d2NC
C00042	2	-286709	B2PLYP	DefBas-6	NONE	COSMO	B3d2NC
C00042	3	-286709	B2PLYP	DefBas-6	NONE	COSMO	B3d2NC
C00042	4	-286706	B2PLYP	DefBas-6	NONE	COSMO	B3d2NC
C00042	5	-286706	B2PLYP	DefBas-6	NONE	COSMO	B3d2NC
C00042	6	-286708	B2PLYP	DefBas-6	NONE	COSMO	B3d2NC
C00042	7	-286708	B2PLYP	DefBas-6	NONE	COSMO	B3d2NC
C00042	8	-286709	B2PLYP	DefBas-6	NONE	COSMO	B3d2NC
C00042	9	-286707	B2PLYP	DefBas-6	NONE	COSMO	B3d2NC
C00042	10	-286707	B2PLYP	DefBas-6	NONE	COSMO	B3d2NC
C00042	1	-286751	B3LYP	DefBas-4	D3	COSMO	B3d2NC
C00042	2	-286751	B3LYP	DefBas-4	D3	COSMO	B3d2NC
C00042	3	-286751	B3LYP	DefBas-4	D3	COSMO	B3d2NC
C00042	4	-286748	B3LYP	DefBas-4	D3	COSMO	B3d2NC
C00042	5	-286748	B3LYP	DefBas-4	D3	COSMO	B3d2NC
C00042	6	-286750	B3LYP	DefBas-4	D3	COSMO	B3d2NC
C00042	7	-286750	B3LYP	DefBas-4	D3	COSMO	B3d2NC
C00042	8	-286751	B3LYP	DefBas-4	D3	COSMO	B3d2NC
C00042	9	-286749	B3LYP	DefBas-4	D3	COSMO	B3d2NC
C00042	10	-286750	B3LYP	DefBas-4	D3	COSMO	B3d2NC
C00042	1	-286773	CAM-B3LYP	DefBas-4	D3	COSMO	B3d2NC
C00042	2	-286773	CAM-B3LYP	DefBas-4	D3	COSMO	B3d2NC
C00042	3	-286772	CAM-B3LYP	DefBas-4	D3	COSMO	B3d2NC
C00042	4	-286769	CAM-B3LYP	DefBas-4	D3	COSMO	B3d2NC
C00042	5	-286769	CAM-B3LYP	DefBas-4	D3	COSMO	B3d2NC
C00042	6	-286772	CAM-B3LYP	DefBas-4	D3	COSMO	B3d2NC
C00042	7	-286772	CAM-B3LYP	DefBas-4	D3	COSMO	B3d2NC
C00042	8	-286772	CAM-B3LYP	DefBas-4	D3	COSMO	B3d2NC
C00042	9	-286770	CAM-B3LYP	DefBas-4	D3	COSMO	B3d2NC
C00042	10	-286771	CAM-B3LYP	DefBas-4	D3	COSMO	B3d2NC
C00042	1	-286258	DLPNO-CCSD(T)	DefBas-4	D3	COSMO	B3d2NC
C00042	1	-286259	DLPNO-CCSD(T)	DefBas-4	D3	COSMO	B32DC
C00042	2	-286258	DLPNO-CCSD(T)	DefBas-4	D3	COSMO	B3d2NC
C00042	2	-286259	DLPNO-CCSD(T)	DefBas-4	D3	COSMO	B32DC
C00042	3	-286258	DLPNO-CCSD(T)	DefBas-4	D3	COSMO	B3d2NC
C00042	3	-286260	DLPNO-CCSD(T)	DefBas-4	D3	COSMO	B32DC
C00042	4	-286255	DLPNO-CCSD(T)	DefBas-4	D3	COSMO	B3d2NC
C00042	4	-286260	DLPNO-CCSD(T)	DefBas-4	D3	COSMO	B32DC
C00042	5	-286255	DLPNO-CCSD(T)	DefBas-4	D3	COSMO	B3d2NC
C00042	5	-286259	DLPNO-CCSD(T)	DefBas-4	D3	COSMO	B32DC
C00042	6	-286257	DLPNO-CCSD(T)	DefBas-4	D3	COSMO	B3d2NC
C00042	6	-286259	DLPNO-CCSD(T)	DefBas-4	D3	COSMO	B32DC
C00042	7	-286257	DLPNO-CCSD(T)	DefBas-4	D3	COSMO	B3d2NC
C00042	7	-286260	DLPNO-CCSD(T)	DefBas-4	D3	COSMO	B32DC
C00042	8	-286258	DLPNO-CCSD(T)	DefBas-4	D3	COSMO	B3d2NC
C00042	8	-286259	DLPNO-CCSD(T)	DefBas-4	D3	COSMO	B32DC
C00042	9	-286257	DLPNO-CCSD(T)	DefBas-4	D3	COSMO	B3d2NC
C00042	9	-286260	DLPNO-CCSD(T)	DefBas-4	D3	COSMO	B32DC
C00042	10	-286256	DLPNO-CCSD(T)	DefBas-4	D3	COSMO	B3d2NC
C00042	10	-286261	DLPNO-CCSD(T)	DefBas-4	D3	COSMO	B32DC
C00042	1	-286262	DLPNO-CCSD(T)	DefBas-5	D3	COSMO	B3d2NC
C00042	2	-286262	DLPNO-CCSD(T)	DefBas-5	D3	COSMO	B3d2NC
C00042	3	-286262	DLPNO-CCSD(T)	DefBas-5	D3	COSMO	B3d2NC
C00042	4	-286259	DLPNO-CCSD(T)	DefBas-5	D3	COSMO	B3d2NC
C00042	5	-286259	DLPNO-CCSD(T)	DefBas-5	D3	COSMO	B3d2NC
C00042	6	-286261	DLPNO-CCSD(T)	DefBas-5	D3	COSMO	B3d2NC
C00042	7	-286261	DLPNO-CCSD(T)	DefBas-5	D3	COSMO	B3d2NC
C00042	8	-286262	DLPNO-CCSD(T)	DefBas-5	D3	COSMO	B3d2NC
C00042	9	-286261	DLPNO-CCSD(T)	DefBas-5	D3	COSMO	B3d2NC
C00042	10	-286260	DLPNO-CCSD(T)	DefBas-5	D3	COSMO	B3d2NC
C00042	1	-286249	DLPNO-CCSD(T)	DefBas-5	D3	NONE	B3d2NC
C00042	2	-286249	DLPNO-CCSD(T)	DefBas-5	D3	NONE	B3d2NC
C00042	3	-286249	DLPNO-CCSD(T)	DefBas-5	D3	NONE	B3d2NC
C00042	4	-286242	DLPNO-CCSD(T)	DefBas-5	D3	NONE	B3d2NC
C00042	5	-286242	DLPNO-CCSD(T)	DefBas-5	D3	NONE	B3d2NC
C00042	6	-286244	DLPNO-CCSD(T)	DefBas-5	D3	NONE	B3d2NC
C00042	7	-286244	DLPNO-CCSD(T)	DefBas-5	D3	NONE	B3d2NC
C00042	8	-286249	DLPNO-CCSD(T)	DefBas-5	D3	NONE	B3d2NC
C00042	9	-286243	DLPNO-CCSD(T)	DefBas-5	D3	NONE	B3d2NC
C00042	10	-286244	DLPNO-CCSD(T)	DefBas-5	D3	NONE	B3d2NC
C00042	1	-286262	DLPNO-CCSD(T)	DefBas-5	NONE	COSMO	B3d2NC
C00042	2	-286262	DLPNO-CCSD(T)	DefBas-5	NONE	COSMO	B3d2NC
C00042	3	-286262	DLPNO-CCSD(T)	DefBas-5	NONE	COSMO	B3d2NC
C00042	4	-286259	DLPNO-CCSD(T)	DefBas-5	NONE	COSMO	B3d2NC
C00042	5	-286259	DLPNO-CCSD(T)	DefBas-5	NONE	COSMO	B3d2NC
C00042	6	-286261	DLPNO-CCSD(T)	DefBas-5	NONE	COSMO	B3d2NC
C00042	7	-286261	DLPNO-CCSD(T)	DefBas-5	NONE	COSMO	B3d2NC
C00042	8	-286262	DLPNO-CCSD(T)	DefBas-5	NONE	COSMO	B3d2NC
C00042	9	-286261	DLPNO-CCSD(T)	DefBas-5	NONE	COSMO	B3d2NC
C00042	10	-286260	DLPNO-CCSD(T)	DefBas-5	NONE	COSMO	B3d2NC
C00042	1	-286351	DLPNO-CCSD(T)	DefBas-6	D3	COSMO	B3d2NC
C00042	2	-286351	DLPNO-CCSD(T)	DefBas-6	D3	COSMO	B3d2NC
C00042	3	-286351	DLPNO-CCSD(T)	DefBas-6	D3	COSMO	B3d2NC
C00042	4	-286348	DLPNO-CCSD(T)	DefBas-6	D3	COSMO	B3d2NC
C00042	5	-286348	DLPNO-CCSD(T)	DefBas-6	D3	COSMO	B3d2NC
C00042	6	-286350	DLPNO-CCSD(T)	DefBas-6	D3	COSMO	B3d2NC
C00042	7	-286350	DLPNO-CCSD(T)	DefBas-6	D3	COSMO	B3d2NC
C00042	8	-286351	DLPNO-CCSD(T)	DefBas-6	D3	COSMO	B3d2NC
C00042	9	-286350	DLPNO-CCSD(T)	DefBas-6	D3	COSMO	B3d2NC
C00042	10	-286349	DLPNO-CCSD(T)	DefBas-6	D3	COSMO	B3d2NC
C00042	1	-286373	DSD-PBEP86	DefBas-4	D3	COSMO	B3d2NC
C00042	2	-286373	DSD-PBEP86	DefBas-4	D3	COSMO	B3d2NC
C00042	3	-286373	DSD-PBEP86	DefBas-4	D3	COSMO	B3d2NC
C00042	4	-286370	DSD-PBEP86	DefBas-4	D3	COSMO	B3d2NC
C00042	5	-286370	DSD-PBEP86	DefBas-4	D3	COSMO	B3d2NC
C00042	6	-286372	DSD-PBEP86	DefBas-4	D3	COSMO	B3d2NC
C00042	7	-286372	DSD-PBEP86	DefBas-4	D3	COSMO	B3d2NC
C00042	8	-286372	DSD-PBEP86	DefBas-4	D3	COSMO	B3d2NC
C00042	9	-286371	DSD-PBEP86	DefBas-4	D3	COSMO	B3d2NC
C00042	10	-286371	DSD-PBEP86	DefBas-4	D3	COSMO	B3d2NC
C00042	1	-287457	M06	DefBas-4	D3	COSMO	B3d2NC
C00042	2	-287457	M06	DefBas-4	D3	COSMO	B3d2NC
C00042	3	-287457	M06	DefBas-4	D3	COSMO	B3d2NC
C00042	4	-287456	M06	DefBas-4	D3	COSMO	B3d2NC
C00042	5	-287456	M06	DefBas-4	D3	COSMO	B3d2NC
C00042	6	-287458	M06	DefBas-4	D3	COSMO	B3d2NC
C00042	7	-287457	M06	DefBas-4	D3	COSMO	B3d2NC
C00042	8	-287456	M06	DefBas-4	D3	COSMO	B3d2NC
C00042	9	-287458	M06	DefBas-4	D3	COSMO	B3d2NC
C00042	10	-287453	M06	DefBas-4	D3	COSMO	B3d2NC
C00042	1	-286769	M062X	DefBas-4	D3	COSMO	B3d2NC
C00042	2	-286769	M062X	DefBas-4	D3	COSMO	B3d2NC
C00042	3	-286769	M062X	DefBas-4	D3	COSMO	B3d2NC
C00042	4	-286766	M062X	DefBas-4	D3	COSMO	B3d2NC
C00042	5	-286766	M062X	DefBas-4	D3	COSMO	B3d2NC
C00042	6	-286768	M062X	DefBas-4	D3	COSMO	B3d2NC
C00042	7	-286768	M062X	DefBas-4	D3	COSMO	B3d2NC
C00042	8	-286768	M062X	DefBas-4	D3	COSMO	B3d2NC
C00042	9	-286767	M062X	DefBas-4	D3	COSMO	B3d2NC
C00042	10	-286767	M062X	DefBas-4	D3	COSMO	B3d2NC
C00042	1	-286573	PBE	DefBas-4	D3	COSMO	B3d2NC
C00042	2	-286573	PBE	DefBas-4	D3	COSMO	B3d2NC
C00042	3	-286573	PBE	DefBas-4	D3	COSMO	B3d2NC
C00042	4	-286570	PBE	DefBas-4	D3	COSMO	B3d2NC
C00042	5	-286570	PBE	DefBas-4	D3	COSMO	B3d2NC
C00042	6	-286572	PBE	DefBas-4	D3	COSMO	B3d2NC
C00042	7	-286572	PBE	DefBas-4	D3	COSMO	B3d2NC
C00042	8	-286573	PBE	DefBas-4	D3	COSMO	B3d2NC
C00042	9	-286571	PBE	DefBas-4	D3	COSMO	B3d2NC
C00042	10	-286572	PBE	DefBas-4	D3	COSMO	B3d2NC
C00042	1	-286575	PBE	DefBas-5	D3	COSMO	B3d2NC
C00042	2	-286575	PBE	DefBas-5	D3	COSMO	B3d2NC
C00042	3	-286575	PBE	DefBas-5	D3	COSMO	B3d2NC
C00042	4	-286572	PBE	DefBas-5	D3	COSMO	B3d2NC
C00042	5	-286572	PBE	DefBas-5	D3	COSMO	B3d2NC
C00042	6	-286574	PBE	DefBas-5	D3	COSMO	B3d2NC
C00042	7	-286574	PBE	DefBas-5	D3	COSMO	B3d2NC
C00042	8	-286575	PBE	DefBas-5	D3	COSMO	B3d2NC
[truncated: 25,919 more rows]
